# Supplementary material for: Chicken Caecal Microbiome Modifications Induced by Campylobacter jejuni Colonization and by a Non-Antibiotic Feed Additive
Source: PLoS One. 2015 Jul 10;10(7):e0131978. doi: 10.1371/journal.pone.0131978 (PMC4498643; doi:10.1371/journal.pone.0131978)
Supplement: S1 Table — (XLSX) [file pone.0131978.s005.xlsx]

## Sheet: relative abundances
taxlevel	rankID	taxon	daughterlevels	total	Campy+/Product+	Campy+/Product+	Campy+/Product+	Campy+/Product+	Campy+/Product+	Campy+/Product+	Campy+/Product+	Campy+/Product+	Campy+/Product-	Campy+/Product-	Campy+/Product-	Campy+/Product-	Campy+/Product-	Campy+/Product-	Campy+/Product-	Campy+/Product-	Campy-/Product+	Campy-/Product+	Campy-/Product+	Campy-/Product+	Campy-/Product+	Campy-/Product+	Campy-/Product-	Campy-/Product-	Campy-/Product-	Campy-/Product-	Campy-/Product-	Campy-/Product-	Campy-/Product-	Campy-/Product-
0	0	Root	3	1	1	1	1	1	1	1	1	1	1	1	1	1	1	1	1	1	1	1	1	1	1	1	1	1	1	1	1	1	1	1
1	0.1	k__Archaea	1	1.11878e-05	0	0	0	0	0	0	0	0	0	0	0	0	0	0	0	0	0	0	0	0	0	0.000127097	0	0	0	0	0	0.000302389	0	0
1	0.2	k__Bacteria	7	0.999978	1	0.99975	1	1	1	1	1	1	0.999848	1	1	1	1	1	1	1	1	1	1	1	1	0.999873	1	1	1	1	1	0.999698	1	1
1	0.4	unknown	1	1.11878e-05	0	0.000250188	0	0	0	0	0	0	0.00015193	0	0	0	0	0	0	0	0	0	0	0	0	0	0	0	0	0	0	0	0	0
2	0.1.6	unclassified	1	1.11878e-05	0	0	0	0	0	0	0	0	0	0	0	0	0	0	0	0	0	0	0	0	0	0.000127097	0	0	0	0	0	0.000302389	0	0
3	0.1.6.1	unclassified	1	1.11878e-05	0	0	0	0	0	0	0	0	0	0	0	0	0	0	0	0	0	0	0	0	0	0.000127097	0	0	0	0	0	0.000302389	0	0
4	0.1.6.1.1	unclassified	1	1.11878e-05	0	0	0	0	0	0	0	0	0	0	0	0	0	0	0	0	0	0	0	0	0	0.000127097	0	0	0	0	0	0.000302389	0	0
5	0.1.6.1.1.1	unclassified	1	1.11878e-05	0	0	0	0	0	0	0	0	0	0	0	0	0	0	0	0	0	0	0	0	0	0.000127097	0	0	0	0	0	0.000302389	0	0
6	0.1.6.1.1.1.1	unclassified	1	1.11878e-05	0	0	0	0	0	0	0	0	0	0	0	0	0	0	0	0	0	0	0	0	0	0.000127097	0	0	0	0	0	0.000302389	0	0
7	0.1.6.1.1.1.1.1	unclassified	0	1.11878e-05	0	0	0	0	0	0	0	0	0	0	0	0	0	0	0	0	0	0	0	0	0	0.000127097	0	0	0	0	0	0.000302389	0	0
2	0.2.19	p__Cyanobacteria	1	5.5939e-06	0	0	0	0	0	0	0	0	0	0	0	0	0	0	0.000414079	0	0	0	0	0	0	0	0	0	0	0	0	0	0	0
3	0.2.19.3	c__Chloroplast	1	5.5939e-06	0	0	0	0	0	0	0	0	0	0	0	0	0	0	0.000414079	0	0	0	0	0	0	0	0	0	0	0	0	0	0	0
4	0.2.19.3.11	o__Streptophyta	1	5.5939e-06	0	0	0	0	0	0	0	0	0	0	0	0	0	0	0.000414079	0	0	0	0	0	0	0	0	0	0	0	0	0	0	0
5	0.2.19.3.11.1	f__	1	5.5939e-06	0	0	0	0	0	0	0	0	0	0	0	0	0	0	0.000414079	0	0	0	0	0	0	0	0	0	0	0	0	0	0	0
6	0.2.19.3.11.1.1	g__	1	5.5939e-06	0	0	0	0	0	0	0	0	0	0	0	0	0	0	0.000414079	0	0	0	0	0	0	0	0	0	0	0	0	0	0	0
7	0.2.19.3.11.1.1.1	s__	0	5.5939e-06	0	0	0	0	0	0	0	0	0	0	0	0	0	0	0.000414079	0	0	0	0	0	0	0	0	0	0	0	0	0	0	0
2	0.2.28	p__Firmicutes	4	0.954605	0.948075	0.940706	0.968904	0.918336	0.951002	0.969854	0.780521	0.957942	0.966272	0.944948	0.974606	0.978636	0.975575	0.959223	0.956522	0.845227	0.969539	0.957341	0.988239	0.972313	0.97299	0.943569	0.965569	0.984093	0.988998	0.975011	0.970352	0.971575	0.98345	0.993412
3	0.2.28.2	c__Bacilli	4	0.0278465	0.0297172	0.033275	0.0158072	0.0192604	0.0111359	0.00344531	0.0216049	0.0281501	0.075357	0.0414508	0.0886433	0.0240909	0.00198807	0.15534	0.0120083	0.00359518	0.0215022	0.0415171	0.0436207	0.00787188	0.00744667	0.014362	0.0152695	0.0396962	0.0053862	0.0169927	0.0158534	0.0145147	0.0107823	0.027668
4	0.2.28.2.1	o__Bacillales	4	0.0137163	0.0238057	0.0272705	0.00466442	0.000770416	0	0.00258398	0.0195473	0.0222855	0.0707991	0.000647668	0.0124618	0.00681818	0	0.0110032	0	0.00107855	0.000597282	0.0391517	0.0315617	0.00352877	0.00542724	0.00127097	0.00538922	0.00888507	0.0041256	0.000142796	0.00597076	0.0120956	0.00651956	0.00922266
5	0.2.28.2.1.10	f__Staphylococcaceae	2	0.000162223	0	0	0	0	0	0	0.000171468	0	0	0	0	0.000227273	0	0.000647249	0	0	0.000149321	0.000897227	0	0	0	0	0	0.000286615	0.0004584	0	0	0	0	0
6	0.2.28.2.1.10.2	g__Jeotgalicoccus	1	5.5939e-06	0	0	0	0	0	0	0	0	0	0	0	0	0	0	0	0	0	0	0	0	0	0	0	0	0	0	0	0	0	0
7	0.2.28.2.1.10.2.2	s__psychrophilus	0	5.5939e-06	0	0	0	0	0	0	0	0	0	0	0	0	0	0	0	0	0	0	0	0	0	0	0	0	0	0	0	0	0	0
6	0.2.28.2.1.10.5	g__Staphylococcus	4	0.000156629	0	0	0	0	0	0	0.000171468	0	0	0	0	0.000227273	0	0.000647249	0	0	0.000149321	0.000897227	0	0	0	0	0	0.000286615	0.0004584	0	0	0	0	0
7	0.2.28.2.1.10.5.1	s__	0	7.27208e-05	0	0	0	0	0	0	0	0	0	0	0	0	0	0	0	0	0.000149321	0.000489396	0	0	0	0	0	0	0.0004584	0	0	0	0	0
7	0.2.28.2.1.10.5.4	s__equorum	0	1.67817e-05	0	0	0	0	0	0	0	0	0	0	0	0	0	0	0	0	0	8.15661e-05	0	0	0	0	0	0.000143308	0	0	0	0	0	0
7	0.2.28.2.1.10.5.8	s__sciuri	0	3.91573e-05	0	0	0	0	0	0	0	0	0	0	0	0.000227273	0	0.000647249	0	0	0	0.000244698	0	0	0	0	0	0	0	0	0	0	0	0
7	0.2.28.2.1.10.5.9	s__succinus	0	2.79695e-05	0	0	0	0	0	0	0.000171468	0	0	0	0	0	0	0	0	0	0	8.15661e-05	0	0	0	0	0	0.000143308	0	0	0	0	0	0
5	0.2.28.2.1.13	unclassified	1	0.0015607	0.00223678	0.00325244	0.000259134	0	0	0	0.00240055	0.00301609	0.00987542	0	0.00141077	0.000454545	0	0.00194175	0	0.000179759	0.000447962	0.00399674	0.00238202	0	0.000504859	0.000254194	0.0010479	0.000429923	0.0004584	0	0.000617665	0.00120956	0	0
6	0.2.28.2.1.13.1	unclassified	1	0.0015607	0.00223678	0.00325244	0.000259134	0	0	0	0.00240055	0.00301609	0.00987542	0	0.00141077	0.000454545	0	0.00194175	0	0.000179759	0.000447962	0.00399674	0.00238202	0	0.000504859	0.000254194	0.0010479	0.000429923	0.0004584	0	0.000617665	0.00120956	0	0
7	0.2.28.2.1.13.1.1	unclassified	0	0.0015607	0.00223678	0.00325244	0.000259134	0	0	0	0.00240055	0.00301609	0.00987542	0	0.00141077	0.000454545	0	0.00194175	0	0.000179759	0.000447962	0.00399674	0.00238202	0	0.000504859	0.000254194	0.0010479	0.000429923	0.0004584	0	0.000617665	0.00120956	0	0
5	0.2.28.2.1.3	f__Bacillaceae	4	0.0112549	0.020131	0.0232675	0.00414615	0.000770416	0	0.00172265	0.0154321	0.0180965	0.0572774	0.000647668	0.00987538	0.00545455	0	0.00776699	0	0.000898796	0	0.0322186	0.0279887	0.00352877	0.00466995	0.00101678	0.00434132	0.00773861	0.0030942	0	0.0053531	0.00907167	0.00601805	0.0085639
6	0.2.28.2.1.3.1	g__	1	0.00368079	0.00575172	0.00750563	0.00155481	0	0	0.000861326	0.00462963	0.00485925	0.021574	0.000323834	0.00446743	0.00181818	0	0.002589	0	0.000539277	0	0.0113377	0.00848593	0.00162866	0.00113593	0.000254194	0.00179641	0.00200631	0.0009168	0	0.00144122	0.0027215	0.00225677	0.00263505
7	0.2.28.2.1.3.1.1	s__	0	0.00368079	0.00575172	0.00750563	0.00155481	0	0	0.000861326	0.00462963	0.00485925	0.021574	0.000323834	0.00446743	0.00181818	0	0.002589	0	0.000539277	0	0.0113377	0.00848593	0.00162866	0.00113593	0.000254194	0.00179641	0.00200631	0.0009168	0	0.00144122	0.0027215	0.00225677	0.00263505
6	0.2.28.2.1.3.10	g__Natronobacillus	1	5.5939e-06	0	0	0	0	0	0	0	0	0	0	0	0	0	0	0	0	0	8.15661e-05	0	0	0	0	0	0	0	0	0	0	0	0
7	0.2.28.2.1.3.10.1	s__	0	5.5939e-06	0	0	0	0	0	0	0	0	0	0	0	0	0	0	0	0	0	8.15661e-05	0	0	0	0	0	0	0	0	0	0	0	0
6	0.2.28.2.1.3.12	g__Pontibacillus	1	5.5939e-06	0	0	0	0	0	0	0	0	0	0	0	0	0	0	0	0	0	0	0	0	0	0	0	0	0	0	0	0	0	0
7	0.2.28.2.1.3.12.1	s__	0	5.5939e-06	0	0	0	0	0	0	0	0	0	0	0	0	0	0	0	0	0	0	0	0	0	0	0	0	0	0	0	0	0	0
6	0.2.28.2.1.3.17	unclassified	1	0.00756296	0.0143793	0.0157618	0.00259134	0.000770416	0	0.000861326	0.0108025	0.0132373	0.0357034	0.000323834	0.00540795	0.00363636	0	0.00517799	0	0.000359518	0	0.0207993	0.0195028	0.00190011	0.00353401	0.000762583	0.00254491	0.0057323	0.0021774	0	0.00391188	0.00635017	0.00376128	0.00592885
7	0.2.28.2.1.3.17.1	unclassified	0	0.00756296	0.0143793	0.0157618	0.00259134	0.000770416	0	0.000861326	0.0108025	0.0132373	0.0357034	0.000323834	0.00540795	0.00363636	0	0.00517799	0	0.000359518	0	0.0207993	0.0195028	0.00190011	0.00353401	0.000762583	0.00254491	0.0057323	0.0021774	0	0.00391188	0.00635017	0.00376128	0.00592885
5	0.2.28.2.1.6	f__Paenibacillaceae	2	0.000738395	0.00143793	0.000750563	0.000259134	0	0	0.000861326	0.00154321	0.00117292	0.00364631	0	0.00117564	0.000681818	0	0.000647249	0	0	0	0.00203915	0.00119101	0	0.00025243	0	0	0.000429923	0.0001146	0.000142796	0	0.00181433	0.000501505	0.000658762
6	0.2.28.2.1.6.3	g__Aneurinibacillus	2	0.000632111	0.00111839	0.000750563	0	0	0	0.000861326	0.00154321	0.000837802	0.00288666	0	0.00117564	0.000454545	0	0.000647249	0	0	0	0.00187602	0.00119101	0	0.000126215	0	0	0.000286615	0	0.000142796	0	0.00151194	0.000501505	0.000658762
7	0.2.28.2.1.6.3.2	s__migulanus	0	0.000598548	0.00111839	0.000750563	0	0	0	0.000861326	0.00154321	0.000837802	0.00288666	0	0.000940513	0.000454545	0	0.000647249	0	0	0	0.00179445	0.00119101	0	0.000126215	0	0	0.000286615	0	0.000142796	0	0.000907167	0.000501505	0.000658762
7	0.2.28.2.1.6.3.3	unclassified	0	3.35634e-05	0	0	0	0	0	0	0	0	0	0	0.000235128	0	0	0	0	0	0	8.15661e-05	0	0	0	0	0	0	0	0	0	0.000604778	0	0
6	0.2.28.2.1.6.7	unclassified	1	0.000106284	0.00031954	0	0.000259134	0	0	0	0	0.000335121	0.000759648	0	0	0.000227273	0	0	0	0	0	0.000163132	0	0	0.000126215	0	0	0.000143308	0.0001146	0	0	0.000302389	0	0
7	0.2.28.2.1.6.7.1	unclassified	0	0.000106284	0.00031954	0	0.000259134	0	0	0	0	0.000335121	0.000759648	0	0	0.000227273	0	0	0	0	0	0.000163132	0	0	0.000126215	0	0	0.000143308	0.0001146	0	0	0.000302389	0	0
4	0.2.28.2.4	o__Lactobacillales	8	0.0132911	0.00447356	0.00550413	0.0108836	0.0161787	0.0111359	0.000861326	0.00188615	0.00569705	0.00425403	0.0408031	0.0757113	0.0165909	0.00198807	0.1411	0.0120083	0.00251663	0.0206062	0.00163132	0.0116123	0.00380022	0.000631074	0.010422	0.00778443	0.0305245	0.0012606	0.0164215	0.00947087	0.00241911	0.00426279	0.0184453
5	0.2.28.2.4.1	f__	1	1.11878e-05	0	0	0	0	0	0	0	0	0.00015193	0	0	0	0	0	0	0	0	0	0	0	0	0	0	0	0.0001146	0	0	0	0	0
6	0.2.28.2.4.1.1	g__	1	1.11878e-05	0	0	0	0	0	0	0	0	0.00015193	0	0	0	0	0	0	0	0	0	0	0	0	0	0	0	0.0001146	0	0	0	0	0
7	0.2.28.2.4.1.1.1	s__	0	1.11878e-05	0	0	0	0	0	0	0	0	0.00015193	0	0	0	0	0	0	0	0	0	0	0	0	0	0	0	0.0001146	0	0	0	0	0
5	0.2.28.2.4.2	f__Aerococcaceae	2	1.67817e-05	0	0	0	0	0	0	0	0	0	0	0	0	0	0	0	0.000179759	0	0.000163132	0	0	0	0	0	0	0	0	0	0	0	0
6	0.2.28.2.4.2.3	g__Aerococcus	1	5.5939e-06	0	0	0	0	0	0	0	0	0	0	0	0	0	0	0	0	0	8.15661e-05	0	0	0	0	0	0	0	0	0	0	0	0
7	0.2.28.2.4.2.3.1	s__	0	5.5939e-06	0	0	0	0	0	0	0	0	0	0	0	0	0	0	0	0	0	8.15661e-05	0	0	0	0	0	0	0	0	0	0	0	0
6	0.2.28.2.4.2.6	g__Facklamia	1	1.11878e-05	0	0	0	0	0	0	0	0	0	0	0	0	0	0	0	0.000179759	0	8.15661e-05	0	0	0	0	0	0	0	0	0	0	0	0
7	0.2.28.2.4.2.6.1	s__	0	1.11878e-05	0	0	0	0	0	0	0	0	0	0	0	0	0	0	0	0.000179759	0	8.15661e-05	0	0	0	0	0	0	0	0	0	0	0	0
5	0.2.28.2.4.3	f__Carnobacteriaceae	1	1.67817e-05	0	0	0	0	0	0	0	0	0	0	0	0.000227273	0	0	0	0	0	0	0	0	0	0	0	0	0	0	0.000205888	0	0	0
6	0.2.28.2.4.3.5	g__Trichococcus	1	1.67817e-05	0	0	0	0	0	0	0	0	0	0	0	0.000227273	0	0	0	0	0	0	0	0	0	0	0	0	0	0	0.000205888	0	0	0
7	0.2.28.2.4.3.5.1	s__	0	1.67817e-05	0	0	0	0	0	0	0	0	0	0	0	0.000227273	0	0	0	0	0	0	0	0	0	0	0	0	0	0	0.000205888	0	0	0
5	0.2.28.2.4.4	f__Enterococcaceae	3	0.000251726	0.00031954	0	0	0	0	0	0	0.00016756	0.000455789	0	0	0	0	0.000647249	0	0	0	0.000489396	0.000148876	0.000271444	0.000378644	0.000508388	0.000598802	0	0.0009168	0.000142796	0	0	0	0
6	0.2.28.2.4.4.2	g__Enterococcus	2	0.000206974	0.00015977	0	0	0	0	0	0	0	0.000455789	0	0	0	0	0	0	0	0	0.000489396	0	0	0.000378644	0.000381291	0.000449102	0	0.0009168	0.000142796	0	0	0	0
7	0.2.28.2.4.4.2.1	s__	0	0.000134254	0.00015977	0	0	0	0	0	0	0	0.000303859	0	0	0	0	0	0	0	0	0.000244698	0	0	0	0.000381291	0.000449102	0	0.000573	0.000142796	0	0	0	0
7	0.2.28.2.4.4.2.7	unclassified	0	7.27208e-05	0	0	0	0	0	0	0	0	0.00015193	0	0	0	0	0	0	0	0	0.000244698	0	0	0.000378644	0	0	0	0.0003438	0	0	0	0	0
6	0.2.28.2.4.4.4	g__Vagococcus	1	1.11878e-05	0	0	0	0	0	0	0	0.00016756	0	0	0	0	0	0	0	0	0	0	0.000148876	0	0	0	0	0	0	0	0	0	0	0
7	0.2.28.2.4.4.4.1	s__	0	1.11878e-05	0	0	0	0	0	0	0	0.00016756	0	0	0	0	0	0	0	0	0	0	0.000148876	0	0	0	0	0	0	0	0	0	0	0
6	0.2.28.2.4.4.5	unclassified	1	3.35634e-05	0.00015977	0	0	0	0	0	0	0	0	0	0	0	0	0.000647249	0	0	0	0	0	0.000271444	0	0.000127097	0.000149701	0	0	0	0	0	0	0
7	0.2.28.2.4.4.5.1	unclassified	0	3.35634e-05	0.00015977	0	0	0	0	0	0	0	0	0	0	0	0	0.000647249	0	0	0	0	0	0.000271444	0	0.000127097	0.000149701	0	0	0	0	0	0	0
5	0.2.28.2.4.5	f__Lactobacillaceae	3	0.011943	0.00415402	0.00550413	0.0108836	0.0161787	0.0111359	0.000861326	0.00154321	0.00552949	0.00364631	0.0408031	0.0757113	0.0163636	0.00170406	0.140453	0.0120083	0.00179759	0.0206062	0.000652529	0.0114635	0.00352877	0	0.00991357	0.00389222	0.0305245	0.0001146	0.00242753	0.00102944	0	0.00426279	0.0151515
6	0.2.28.2.4.5.1	g__	1	5.5939e-06	0	0	0	0	0	0	0	0	0.00015193	0	0	0	0	0	0	0	0	0	0	0	0	0	0	0	0	0	0	0	0	0
7	0.2.28.2.4.5.1.1	s__	0	5.5939e-06	0	0	0	0	0	0	0	0	0.00015193	0	0	0	0	0	0	0	0	0	0	0	0	0	0	0	0	0	0	0	0	0
6	0.2.28.2.4.5.2	g__Lactobacillus	12	0.0119206	0.00415402	0.00550413	0.0108836	0.0161787	0.0111359	0.000861326	0.00154321	0.00552949	0.00349438	0.0408031	0.0757113	0.0163636	0.00170406	0.140453	0.0120083	0.00179759	0.0206062	0.000652529	0.0113146	0.00352877	0	0.00991357	0.00389222	0.0305245	0	0.00228474	0.00102944	0	0.00426279	0.0151515
7	0.2.28.2.4.5.2.1	s__	0	0.00025732	0	0	0	0	0	0	0	0	0.00015193	0.00194301	0.00258641	0	0	0.00323625	0	0.000179759	0	0	0	0	0	0.000127097	0.000149701	0	0	0	0	0	0	0
7	0.2.28.2.4.5.2.13	s__pontis	0	5.5939e-06	0	0	0	0	0	0	0	0	0	0	0	0	0	0.000647249	0	0	0	0	0	0	0	0	0	0	0	0	0	0	0	0
7	0.2.28.2.4.5.2.14	s__reuteri	0	0.000436325	0	0	0.00129567	0	0	0	0	0	0	0	0	0	0	0.000647249	0	0	0.000149321	0	0	0	0	0	0	0.00988822	0	0	0	0	0	0
7	0.2.28.2.4.5.2.16	s__salivarius	0	0.00618126	0.00271609	0.00125094	0.00310961	0.00616333	0.00668151	0	0.000342936	0.00418901	0.00227894	0.0265544	0.0383259	0.0113636	0.000852031	0.117152	0	0.000719036	0.0100045	0.000570962	0.0101236	0.00325733	0	0.0087697	0.00344311	0	0	0.00199914	0.000617665	0	0.00175527	0.0144928
7	0.2.28.2.4.5.2.17	s__vaginalis	0	0.00012866	0	0	0	0	0	0	0.000171468	0	0	0	0	0	0	0	0	0	0	0	0	0	0	0	0.000149701	0.00300946	0	0	0	0	0	0
7	0.2.28.2.4.5.2.18	s__zeae	0	5.5939e-06	0	0	0	0	0	0	0	0	0	0	0	0	0	0	0	0	0	0	0	0	0	0	0	0	0	0	0	0	0	0
7	0.2.28.2.4.5.2.19	unclassified	0	0.000313259	0.00015977	0	0.000259134	0.000770416	0	0	0.000342936	0	0.00015193	0.00194301	0.00141077	0.000227273	0	0.00194175	0	0	0.000298641	0	0.000148876	0	0	0.000254194	0.000149701	0.00286615	0	0	0	0	0.000250752	0
7	0.2.28.2.4.5.2.3	s__agilis	0	0.00260676	0.00063908	0.00425319	0	0.00770416	0.00111359	0.000861326	0.000514403	0.00134048	0.000911577	0.00129534	0.0329179	0.00318182	0.000852031	0.012945	0	0.000898796	0	0	0	0	0	0	0	0	0	0	0	0	0	0
7	0.2.28.2.4.5.2.5	s__coleohominis	0	0.000660081	0	0	0.00103654	0	0	0	0	0	0	0.00259067	0	0.000454545	0	0.00323625	0.00207039	0	0.00925788	0	0	0	0	0	0	0.0038693	0	0	0	0	0	0
7	0.2.28.2.4.5.2.6	s__delbrueckii	0	5.5939e-06	0	0	0	0	0	0	0	0	0	0	0	0.000227273	0	0	0	0	0	0	0	0	0	0	0	0	0	0	0	0	0	0
7	0.2.28.2.4.5.2.7	s__hamsteri	0	5.5939e-06	0	0	0	0	0	0	0	0	0	0	0	0	0	0	0	0	0	0	0	0	0	0	0	0.000143308	0	0	0	0	0	0
7	0.2.28.2.4.5.2.8	s__helveticus	0	0.00131457	0.00063908	0	0.00518269	0.00154083	0.00334076	0	0.000171468	0	0	0.00647668	0.000470256	0.000909091	0	0.000647249	0.00993789	0	0.000895924	8.15661e-05	0.00104213	0.000271444	0	0.000762583	0	0.0107481	0	0.000285592	0.000411777	0	0.00225677	0.000658762
6	0.2.28.2.4.5.3	g__Pediococcus	1	1.67817e-05	0	0	0	0	0	0	0	0	0	0	0	0	0	0	0	0	0	0	0.000148876	0	0	0	0	0	0.0001146	0.000142796	0	0	0	0
7	0.2.28.2.4.5.3.2	s__acidilactici	0	1.67817e-05	0	0	0	0	0	0	0	0	0	0	0	0	0	0	0	0	0	0	0.000148876	0	0	0	0	0	0.0001146	0.000142796	0	0	0	0
5	0.2.28.2.4.6	f__Leuconostocaceae	2	2.79695e-05	0	0	0	0	0	0	0	0	0	0	0	0	0	0	0	0	0	0.000244698	0	0	0.00025243	0	0	0	0	0	0	0	0	0
6	0.2.28.2.4.6.1	g__	1	2.23756e-05	0	0	0	0	0	0	0	0	0	0	0	0	0	0	0	0	0	0.000244698	0	0	0.000126215	0	0	0	0	0	0	0	0	0
7	0.2.28.2.4.6.1.1	s__	0	2.23756e-05	0	0	0	0	0	0	0	0	0	0	0	0	0	0	0	0	0	0.000244698	0	0	0.000126215	0	0	0	0	0	0	0	0	0
6	0.2.28.2.4.6.5	unclassified	1	5.5939e-06	0	0	0	0	0	0	0	0	0	0	0	0	0	0	0	0	0	0	0	0	0.000126215	0	0	0	0	0	0	0	0	0
7	0.2.28.2.4.6.5.1	unclassified	0	5.5939e-06	0	0	0	0	0	0	0	0	0	0	0	0	0	0	0	0	0	0	0	0	0.000126215	0	0	0	0	0	0	0	0	0
5	0.2.28.2.4.7	f__Streptococcaceae	2	0.00101809	0	0	0	0	0	0	0.000342936	0	0	0	0	0	0.00028401	0	0	0.000539277	0	8.15661e-05	0	0	0	0	0.00329341	0	0.0001146	0.0138512	0.00823554	0.00241911	0	0.00329381
6	0.2.28.2.4.7.2	g__Lactococcus	1	1.11878e-05	0	0	0	0	0	0	0	0	0	0	0	0	0.00028401	0	0	0	0	8.15661e-05	0	0	0	0	0	0	0	0	0	0	0	0
7	0.2.28.2.4.7.2.1	s__	0	1.11878e-05	0	0	0	0	0	0	0	0	0	0	0	0	0.00028401	0	0	0	0	8.15661e-05	0	0	0	0	0	0	0	0	0	0	0	0
6	0.2.28.2.4.7.3	g__Streptococcus	3	0.0010069	0	0	0	0	0	0	0.000342936	0	0	0	0	0	0	0	0	0.000539277	0	0	0	0	0	0	0.00329341	0	0.0001146	0.0138512	0.00823554	0.00241911	0	0.00329381
7	0.2.28.2.4.7.3.10	unclassified	0	0.000262914	0	0	0	0	0	0	0.000171468	0	0	0	0	0	0	0	0	0.000179759	0	0	0	0	0	0	0.000149701	0	0	0.00328431	0.00370599	0.000302389	0	0.000658762
7	0.2.28.2.4.7.3.3	s__alactolyticus	0	0.000313259	0	0	0	0	0	0	0	0	0	0	0	0	0	0	0	0.000179759	0	0	0	0	0	0	0.0011976	0	0	0.00371269	0.00226477	0.00211672	0	0.00197628
7	0.2.28.2.4.7.3.7	s__luteciae	0	0.000430731	0	0	0	0	0	0	0.000171468	0	0	0	0	0	0	0	0	0.000179759	0	0	0	0	0	0	0.00194611	0	0.0001146	0.00685421	0.00226477	0	0	0.000658762
5	0.2.28.2.4.8	unclassified	1	5.5939e-06	0	0	0	0	0	0	0	0	0	0	0	0	0	0	0	0	0	0	0	0	0	0	0	0	0	0	0	0	0	0
6	0.2.28.2.4.8.1	unclassified	1	5.5939e-06	0	0	0	0	0	0	0	0	0	0	0	0	0	0	0	0	0	0	0	0	0	0	0	0	0	0	0	0	0	0
7	0.2.28.2.4.8.1.1	unclassified	0	5.5939e-06	0	0	0	0	0	0	0	0	0	0	0	0	0	0	0	0	0	0	0	0	0	0	0	0	0	0	0	0	0	0
4	0.2.28.2.5	o__Turicibacterales	1	0.00081671	0.00143793	0.000500375	0.000259134	0.00231125	0	0	0.000171468	0.00016756	0.000303859	0	0.000235128	0.000681818	0	0.00194175	0	0	0.000298641	0.000734095	0.000446628	0.000542888	0.00138836	0.00266904	0.00209581	0.000286615	0	0.000428388	0.000411777	0	0	0
5	0.2.28.2.5.1	f__Turicibacteraceae	1	0.00081671	0.00143793	0.000500375	0.000259134	0.00231125	0	0	0.000171468	0.00016756	0.000303859	0	0.000235128	0.000681818	0	0.00194175	0	0	0.000298641	0.000734095	0.000446628	0.000542888	0.00138836	0.00266904	0.00209581	0.000286615	0	0.000428388	0.000411777	0	0	0
6	0.2.28.2.5.1.1	g__Turicibacter	1	0.00081671	0.00143793	0.000500375	0.000259134	0.00231125	0	0	0.000171468	0.00016756	0.000303859	0	0.000235128	0.000681818	0	0.00194175	0	0	0.000298641	0.000734095	0.000446628	0.000542888	0.00138836	0.00266904	0.00209581	0.000286615	0	0.000428388	0.000411777	0	0	0
7	0.2.28.2.5.1.1.1	s__	0	0.00081671	0.00143793	0.000500375	0.000259134	0.00231125	0	0	0.000171468	0.00016756	0.000303859	0	0.000235128	0.000681818	0	0.00194175	0	0	0.000298641	0.000734095	0.000446628	0.000542888	0.00138836	0.00266904	0.00209581	0.000286615	0	0.000428388	0.000411777	0	0	0
4	0.2.28.2.6	unclassified	1	2.23756e-05	0	0	0	0	0	0	0	0	0	0	0.000235128	0	0	0.0012945	0	0	0	0	0	0	0	0	0	0	0	0	0	0	0	0
5	0.2.28.2.6.1	unclassified	1	2.23756e-05	0	0	0	0	0	0	0	0	0	0	0.000235128	0	0	0.0012945	0	0	0	0	0	0	0	0	0	0	0	0	0	0	0	0
6	0.2.28.2.6.1.1	unclassified	1	2.23756e-05	0	0	0	0	0	0	0	0	0	0	0.000235128	0	0	0.0012945	0	0	0	0	0	0	0	0	0	0	0	0	0	0	0	0
7	0.2.28.2.6.1.1.1	unclassified	0	2.23756e-05	0	0	0	0	0	0	0	0	0	0	0.000235128	0	0	0.0012945	0	0	0	0	0	0	0	0	0	0	0	0	0	0	0	0
3	0.2.28.3	c__Clostridia	2	0.904859	0.897907	0.886915	0.935735	0.882897	0.935412	0.956072	0.731824	0.897621	0.850805	0.887306	0.869504	0.924318	0.967055	0.791586	0.932919	0.825634	0.920711	0.859543	0.930028	0.95304	0.954184	0.917895	0.930689	0.917598	0.976392	0.931601	0.946881	0.93287	0.961886	0.955863
4	0.2.28.3.11	unclassified	1	0.00231028	0.00191724	0.00300225	0.00285048	0.00308166	0.00445434	0.00344531	0.00222908	0.0025134	0.00501367	0.00129534	0.00305667	0.0025	0.00227208	0.00194175	0.00455487	0.00161783	0.00134389	0.00163132	0.00119101	0.00271444	0.00151458	0.00190646	0.00164671	0.00329607	0.0009168	0.00371269	0.00370599	0.00211672	0.00150451	0.00131752
5	0.2.28.3.11.1	unclassified	1	0.00231028	0.00191724	0.00300225	0.00285048	0.00308166	0.00445434	0.00344531	0.00222908	0.0025134	0.00501367	0.00129534	0.00305667	0.0025	0.00227208	0.00194175	0.00455487	0.00161783	0.00134389	0.00163132	0.00119101	0.00271444	0.00151458	0.00190646	0.00164671	0.00329607	0.0009168	0.00371269	0.00370599	0.00211672	0.00150451	0.00131752
6	0.2.28.3.11.1.1	unclassified	1	0.00231028	0.00191724	0.00300225	0.00285048	0.00308166	0.00445434	0.00344531	0.00222908	0.0025134	0.00501367	0.00129534	0.00305667	0.0025	0.00227208	0.00194175	0.00455487	0.00161783	0.00134389	0.00163132	0.00119101	0.00271444	0.00151458	0.00190646	0.00164671	0.00329607	0.0009168	0.00371269	0.00370599	0.00211672	0.00150451	0.00131752
7	0.2.28.3.11.1.1.1	unclassified	0	0.00231028	0.00191724	0.00300225	0.00285048	0.00308166	0.00445434	0.00344531	0.00222908	0.0025134	0.00501367	0.00129534	0.00305667	0.0025	0.00227208	0.00194175	0.00455487	0.00161783	0.00134389	0.00163132	0.00119101	0.00271444	0.00151458	0.00190646	0.00164671	0.00329607	0.0009168	0.00371269	0.00370599	0.00211672	0.00150451	0.00131752
4	0.2.28.3.3	o__Clostridiales	11	0.902549	0.89599	0.883913	0.932884	0.879815	0.930958	0.952627	0.729595	0.895107	0.845792	0.88601	0.866447	0.921818	0.964783	0.789644	0.928364	0.824016	0.919367	0.857912	0.928837	0.950326	0.952669	0.915989	0.929042	0.914302	0.975476	0.927888	0.943175	0.930753	0.960381	0.954545
5	0.2.28.3.3.1	f__	1	0.0389895	0.0107046	0.00650488	0.00932884	0.00616333	0.00445434	0.0206718	0.0226337	0.0191019	0.0189912	0.000971503	0.00493769	0.0229545	0.00397614	0.0213592	0.0186335	0.00521301	0.0367329	0.106852	0.0659521	0.0426167	0.0626025	0.0648195	0.0760479	0.0398395	0.123653	0.0392689	0.0409718	0.0777139	0.0157974	0.0118577
6	0.2.28.3.3.1.1	g__	1	0.0389895	0.0107046	0.00650488	0.00932884	0.00616333	0.00445434	0.0206718	0.0226337	0.0191019	0.0189912	0.000971503	0.00493769	0.0229545	0.00397614	0.0213592	0.0186335	0.00521301	0.0367329	0.106852	0.0659521	0.0426167	0.0626025	0.0648195	0.0760479	0.0398395	0.123653	0.0392689	0.0409718	0.0777139	0.0157974	0.0118577
7	0.2.28.3.3.1.1.1	s__	0	0.0389895	0.0107046	0.00650488	0.00932884	0.00616333	0.00445434	0.0206718	0.0226337	0.0191019	0.0189912	0.000971503	0.00493769	0.0229545	0.00397614	0.0213592	0.0186335	0.00521301	0.0367329	0.106852	0.0659521	0.0426167	0.0626025	0.0648195	0.0760479	0.0398395	0.123653	0.0392689	0.0409718	0.0777139	0.0157974	0.0118577
5	0.2.28.3.3.12	f__Lachnospiraceae	15	0.540483	0.51366	0.48061	0.65276	0.524653	0.640312	0.535745	0.408265	0.481401	0.494379	0.626619	0.613214	0.577955	0.71315	0.332686	0.681988	0.601834	0.680753	0.460685	0.511538	0.547503	0.680298	0.531139	0.466018	0.587418	0.625372	0.471369	0.634754	0.509223	0.59002	0.737813
6	0.2.28.3.3.12.1	g__	1	0.00668472	0.00543218	0.00850638	0.0124385	0.0100154	0.0144766	0.00602929	0.00651578	0.00569705	0.0077484	0.0129534	0.0103456	0.00840909	0.0142005	0.00323625	0.0190476	0.0079094	0.00612214	0.00326264	0.00253089	0.00352877	0.0059321	0.00584647	0.00314371	0.0136142	0.0029796	0.00257033	0.00514721	0.00514061	0.00426279	0.00724638
7	0.2.28.3.3.12.1.1	s__	0	0.00668472	0.00543218	0.00850638	0.0124385	0.0100154	0.0144766	0.00602929	0.00651578	0.00569705	0.0077484	0.0129534	0.0103456	0.00840909	0.0142005	0.00323625	0.0190476	0.0079094	0.00612214	0.00326264	0.00253089	0.00352877	0.0059321	0.00584647	0.00314371	0.0136142	0.0029796	0.00257033	0.00514721	0.00514061	0.00426279	0.00724638
6	0.2.28.3.3.12.10	g__Lachnospira	1	0.00132576	0.00015977	0.000250188	0.00466442	0	0.00334076	0	0.00137174	0.000502681	0.00212701	0.00356218	0.00235128	0.00522727	0.00170406	0.000647249	0.00952381	0.000179759	0.00194117	0.000652529	0.000297752	0.000542888	0.00176701	0.000254194	0.000598802	0.00114646	0.0009168	0	0.000823554	0.00151194	0.000250752	0.00395257
7	0.2.28.3.3.12.10.1	s__	0	0.00132576	0.00015977	0.000250188	0.00466442	0	0.00334076	0	0.00137174	0.000502681	0.00212701	0.00356218	0.00235128	0.00522727	0.00170406	0.000647249	0.00952381	0.000179759	0.00194117	0.000652529	0.000297752	0.000542888	0.00176701	0.000254194	0.000598802	0.00114646	0.0009168	0	0.000823554	0.00151194	0.000250752	0.00395257
6	0.2.28.3.3.12.11	g__Moryella	3	0.0889095	0.104809	0.128596	0.0479399	0.137134	0.0356347	0.0964686	0.0435528	0.0996984	0.0492252	0.0854922	0.089819	0.0929545	0.157058	0.0666667	0.0331263	0.166277	0.0664477	0.0683524	0.0428763	0.107492	0.0570491	0.177682	0.0477545	0.0680711	0.12308	0.0905326	0.0751493	0.0940429	0.107322	0.0645586
7	0.2.28.3.3.12.11.1	s__	0	0.0752045	0.0803643	0.109582	0.0329101	0.113251	0.0300668	0.08441	0.0358368	0.0805965	0.0405652	0.0699482	0.0743005	0.0795455	0.128657	0.0556634	0.0269151	0.142189	0.0539047	0.0606036	0.0376656	0.100977	0.0482141	0.160015	0.0419162	0.0547435	0.109443	0.0796801	0.066502	0.0825522	0.0937813	0.0520422
7	0.2.28.3.3.12.11.2	s__indoligenes	0	0.000934182	0.00111839	0.000500375	0	0.00154083	0.00111359	0	0	0.00117292	0.000607718	0.000971503	0.00188103	0.000681818	0.00056802	0.000647249	0.00124224	0.000898796	0.000746603	0.000978793	0.000148876	0	0.000883504	0.00165226	0.000149701	0.00157638	0.0016044	0.00071398	0.00123533	0	0.000752257	0.00131752
7	0.2.28.3.3.12.11.3	unclassified	0	0.0127709	0.0233264	0.0185139	0.0150298	0.0223421	0.00445434	0.0120586	0.00771605	0.017929	0.00805226	0.0145725	0.0136374	0.0127273	0.027833	0.010356	0.00496894	0.0231889	0.0117963	0.00676998	0.00506178	0.00651466	0.00795153	0.0160142	0.00568862	0.0117512	0.012033	0.0101385	0.00741198	0.0114908	0.0127884	0.0111989
6	0.2.28.3.3.12.12	g__Oribacterium	1	0.000397167	0.00079885	0.000500375	0.000518269	0.000770416	0	0	0.000685871	0.00016756	0	0	0.000235128	0.000454545	0.00028401	0.000647249	0	0.000539277	0.000149321	8.15661e-05	0	0.000814332	0.000378644	0.000127097	0.000149701	0.000859845	0.0002292	0.000285592	0.000205888	0	0.000752257	0
7	0.2.28.3.3.12.12.1	s__	0	0.000397167	0.00079885	0.000500375	0.000518269	0.000770416	0	0	0.000685871	0.00016756	0	0	0.000235128	0.000454545	0.00028401	0.000647249	0	0.000539277	0.000149321	8.15661e-05	0	0.000814332	0.000378644	0.000127097	0.000149701	0.000859845	0.0002292	0.000285592	0.000205888	0	0.000752257	0
6	0.2.28.3.3.12.14	g__Roseburia	3	0.00802166	0.0139	0.00625469	0.00725577	0.00539291	0.0077951	0.00775194	0.00891632	0.0112265	0.0113947	0.0126295	0.00964025	0.00727273	0.0130645	0.00841424	0.00621118	0.00826892	0.00821263	0.00603589	0.0172696	0.00787188	0.00782532	0.00266904	0.00853293	0.00530238	0.005157	0.00442667	0.00844142	0.005443	0.00426279	0.00658762
7	0.2.28.3.3.12.14.1	s__	0	0.000978933	0.00095862	0.000750563	0.00103654	0.000770416	0.00111359	0.000861326	0.00102881	0.00100536	0.00121544	0.00161917	0.000940513	0.000909091	0.00198807	0	0.000414079	0.000539277	0.000895924	0.00114192	0.00193539	0.000814332	0.000631074	0.000127097	0.00134731	0.00057323	0.0014898	0.000999572	0.00144122	0.000907167	0.000752257	0.00263505
7	0.2.28.3.3.12.14.2	s__faecis	0	0.00147679	0.00255632	0.00175131	0.00155481	0	0.00111359	0.00258398	0.00188615	0.00217828	0.00364631	0.000647668	0.00329179	0.0025	0.000852031	0.00194175	0.000828157	0.00233687	0.00179185	0.00138662	0.00282864	0.00135722	0.000883504	0.000635486	0.000748503	0.000286615	0.000573	0.000571184	0.001853	0.000604778	0	0.000658762
7	0.2.28.3.3.12.14.3	unclassified	0	0.00556594	0.010385	0.00375281	0.00466442	0.0046225	0.00556793	0.00430663	0.00600137	0.0080429	0.00653297	0.0103627	0.00540795	0.00386364	0.0102244	0.00647249	0.00496894	0.00539277	0.00552486	0.00350734	0.0125056	0.00570033	0.00631074	0.00190646	0.00643713	0.00444253	0.0030942	0.00285592	0.00514721	0.00393106	0.00351053	0.00329381
6	0.2.28.3.3.12.15	g__Ruminococcus	4	0.0751765	0.0741332	0.049287	0.0570096	0.0577812	0.0690423	0.0775194	0.0596708	0.0695375	0.0837132	0.068329	0.0695979	0.06	0.0874751	0.0485437	0.0575569	0.083588	0.089891	0.0722675	0.094834	0.0643322	0.162312	0.045755	0.109431	0.05546	0.110933	0.0528345	0.047972	0.0934382	0.054664	0.0638999
7	0.2.28.3.3.12.15.1	s__	0	0.0273206	0.0185333	0.0155116	0.0158072	0.0208012	0.0211581	0.0180879	0.0183471	0.0185992	0.027955	0.0191062	0.0232777	0.0293182	0.0195967	0.0161812	0.0169772	0.0230092	0.0289682	0.0271615	0.0358791	0.019544	0.0655055	0.0203355	0.0598802	0.0203497	0.054435	0.0181351	0.0127651	0.0523133	0.0188064	0.0217391
7	0.2.28.3.3.12.15.2	s__gnavus	0	0.000671269	0.00095862	0	0	0.000770416	0.00222717	0	0.000171468	0.000670241	0.000607718	0	0.000940513	0	0.00056802	0.000647249	0	0.000898796	0.000298641	0.000652529	0.00133988	0.000814332	0.000757289	0.000381291	0.000898204	0.000716538	0.0018336	0.000571184	0.000411777	0.00181433	0.00150451	0.000658762
7	0.2.28.3.3.12.15.3	s__torques	0	0.0061477	0.0079885	0.00550413	0.00621923	0.00308166	0.00222717	0.0129199	0.00600137	0.00670241	0.00501367	0.00291451	0.0058782	0.00204545	0.00965635	0.0038835	0.00289855	0.0125831	0.00537554	0.00554649	0.00848593	0.00624321	0.00744667	0.00470259	0.0113772	0.00358269	0.0100848	0.00442667	0.00741198	0.00483822	0.00451354	0.00329381
7	0.2.28.3.3.12.15.4	unclassified	0	0.0410369	0.0466528	0.0282712	0.0349832	0.0331279	0.0434298	0.0465116	0.0351509	0.0435657	0.0501367	0.0463083	0.0395015	0.0286364	0.0576541	0.0278317	0.0376812	0.0470969	0.0552486	0.038907	0.0491291	0.0377307	0.0886028	0.0203355	0.0372754	0.0308111	0.0445794	0.0297016	0.0273832	0.0344723	0.0298395	0.0382082
6	0.2.28.3.3.12.16	g__Shuttleworthia	1	0.000111878	0	0	0	0	0	0	0	0	0	0	0	0	0	0	0	0	0	0.000163132	0	0	0.000504859	0.00152517	0	0.000143308	0	0	0.000205888	0	0	0
7	0.2.28.3.3.12.16.1	s__	0	0.000111878	0	0	0	0	0	0	0	0	0	0	0	0	0	0	0	0	0	0.000163132	0	0	0.000504859	0.00152517	0	0.000143308	0	0	0.000205888	0	0	0
6	0.2.28.3.3.12.17	unclassified	1	0.322477	0.274964	0.255442	0.499352	0.285054	0.48441	0.299742	0.261317	0.271615	0.324977	0.42487	0.410534	0.375	0.400454	0.183819	0.53706	0.296603	0.461998	0.283442	0.304303	0.292888	0.405276	0.269954	0.247006	0.384208	0.324777	0.234899	0.445131	0.283641	0.375125	0.505929
7	0.2.28.3.3.12.17.1	unclassified	0	0.322477	0.274964	0.255442	0.499352	0.285054	0.48441	0.299742	0.261317	0.271615	0.324977	0.42487	0.410534	0.375	0.400454	0.183819	0.53706	0.296603	0.461998	0.283442	0.304303	0.292888	0.405276	0.269954	0.247006	0.384208	0.324777	0.234899	0.445131	0.283641	0.375125	0.505929
6	0.2.28.3.3.12.2	g__Anaerostipes	1	0.00118591	0	0	0.000777403	0	0	0	0	0	0.0015193	0.00129534	0.000940513	0	0.00340812	0	0.00372671	0	0.00149321	0.00146819	0.00119101	0.00135722	0.00542724	0.00266904	0.000898204	0.00128977	0.0006876	0.000571184	0.00247066	0.00181433	0.000752257	0.00658762
7	0.2.28.3.3.12.2.1	s__	0	0.00118591	0	0	0.000777403	0	0	0	0	0	0.0015193	0.00129534	0.000940513	0	0.00340812	0	0.00372671	0	0.00149321	0.00146819	0.00119101	0.00135722	0.00542724	0.00266904	0.000898204	0.00128977	0.0006876	0.000571184	0.00247066	0.00181433	0.000752257	0.00658762
6	0.2.28.3.3.12.3	g__Blautia	4	0.0286855	0.0314747	0.0217663	0.0152889	0.0246533	0.0211581	0.0413437	0.0204047	0.015248	0.0100273	0.011658	0.0141077	0.0234091	0.0252769	0.0135922	0.00869565	0.0244472	0.0367329	0.0207993	0.0412386	0.0583605	0.028777	0.0172852	0.036976	0.0451419	0.0508824	0.0752535	0.0409718	0.0211672	0.0348546	0.0724638
7	0.2.28.3.3.12.3.1	s__	0	0.00992918	0.0113437	0.0102577	0.00621923	0.00924499	0.0077951	0.0223945	0.00960219	0.00670241	0.00167122	0.00356218	0.00329179	0.00545455	0.00795229	0.00517799	0.00248447	0.0168974	0.00597282	0.00522023	0.0165252	0.0230727	0.00757289	0.00762583	0.0200599	0.00888507	0.0225762	0.0188491	0.0135886	0.0081645	0.0115346	0.00790514
7	0.2.28.3.3.12.3.2	s__obeum	0	6.1533e-05	0.00015977	0	0	0	0	0	0	0	0	0	0	0	0	0	0	0	0	8.15661e-05	0.000297752	0	0	0	0	0.000143308	0.0002292	0.000285592	0.000205888	0	0	0
7	0.2.28.3.3.12.3.3	s__producta	0	0.0027578	0.00207701	0.00125094	0.00103654	0.000770416	0.00222717	0	0.00205761	0.00117292	0.00106351	0.00259067	0.00188103	0.00295455	0.0028401	0.002589	0.000828157	0.000898796	0.00462894	0.00399674	0.000595504	0.000542888	0.00302916	0.000508388	0.000598802	0.0123244	0.0006876	0.0108525	0.00576488	0.000907167	0.00125376	0.0191041
7	0.2.28.3.3.12.3.4	unclassified	0	0.015937	0.0178942	0.0102577	0.00803317	0.0146379	0.0111359	0.0189492	0.00874486	0.00737265	0.00729262	0.00550518	0.00893487	0.015	0.0144845	0.00582524	0.00538302	0.00665109	0.0261311	0.0115008	0.0238202	0.0347448	0.0181749	0.00915099	0.0163174	0.0237891	0.0273894	0.0452663	0.0214124	0.0120956	0.0220662	0.0454545
6	0.2.28.3.3.12.4	g__Butyrivibrio	1	5.5939e-05	0.00015977	0.000250188	0.000259134	0	0	0	0.000171468	0	0	0	0	0	0	0	0.000414079	0.000179759	0	8.15661e-05	0	0.000271444	0	0	0	0.000143308	0.0001146	0	0	0	0	0
7	0.2.28.3.3.12.4.1	s__	0	5.5939e-05	0.00015977	0.000250188	0.000259134	0	0	0	0.000171468	0	0	0	0	0	0	0	0.000414079	0.000179759	0	8.15661e-05	0	0.000271444	0	0	0	0.000143308	0.0001146	0	0	0	0	0
6	0.2.28.3.3.12.5	g__Catonella	1	1.67817e-05	0	0	0.000259134	0	0	0	0	0	0	0	0	0	0.00028401	0	0	0	0	0	0	0	0	0	0	0	0	0	0	0	0	0
7	0.2.28.3.3.12.5.1	s__	0	1.67817e-05	0	0	0.000259134	0	0	0	0	0	0	0	0	0	0.00028401	0	0	0	0	0	0	0	0	0	0	0	0	0	0	0	0	0
6	0.2.28.3.3.12.6	g__Coprococcus	4	0.00351857	0.00415402	0.00450338	0.00414615	0.00154083	0.00222717	0.00258398	0.00205761	0.00268097	0.00273473	0.00323834	0.00282154	0.00204545	0.00397614	0.00194175	0.00496894	0.00683085	0.00418098	0.00212072	0.0037219	0.00570033	0.00201944	0.00368582	0.00329341	0.00773861	0.0027504	0.00471227	0.00555899	0.00211672	0.00225677	0.00395257
7	0.2.28.3.3.12.6.1	s__	0	0.00213128	0.00239655	0.00225169	0.00285048	0.000770416	0.00222717	0.000861326	0.00137174	0.00134048	0.0015193	0.00226684	0.000940513	0.00136364	0.00227208	0.0012945	0.00165631	0.00449398	0.00253845	0.00106036	0.00253089	0.00407166	0.00126215	0.00165226	0.00209581	0.00544569	0.0014898	0.00285592	0.00494132	0.000604778	0.00150451	0.00263505
7	0.2.28.3.3.12.6.2	s__catus	0	1.67817e-05	0	0	0.000259134	0	0	0	0	0	0	0	0	0	0	0	0	0	0	8.15661e-05	0	0	0	0	0	0	0	0	0	0	0	0
7	0.2.28.3.3.12.6.3	s__eutactus	0	0.000151035	0.00015977	0	0	0	0	0	0	0.000335121	0.00015193	0	0	0.000227273	0	0	0.000828157	0	0.000149321	8.15661e-05	0	0	0	0.000254194	0.000149701	0.00057323	0	0.000142796	0.000205888	0.000302389	0	0.000658762
7	0.2.28.3.3.12.6.4	unclassified	0	0.00121947	0.0015977	0.00225169	0.00103654	0.000770416	0	0.00172265	0.000685871	0.00100536	0.00106351	0.000971503	0.00188103	0.000454545	0.00170406	0.000647249	0.00248447	0.00233687	0.00149321	0.000897227	0.00119101	0.00162866	0.000757289	0.00177936	0.0010479	0.00171969	0.0012606	0.00171355	0.000411777	0.00120956	0.000752257	0.000658762
6	0.2.28.3.3.12.7	g__Dorea	3	0.00215365	0.0031954	0.00325244	0.00181394	0.000770416	0.00222717	0.00430663	0.00274348	0.00435657	0.00015193	0.00161917	0.000940513	0.00181818	0.00426015	0.00194175	0.000828157	0.00557253	0.00149321	0.000489396	0.000893256	0.00190011	0.00138836	0.00101678	0.00583832	0.00229292	0.0014898	0.00128516	0.00102944	0.000302389	0.00325978	0.000658762
7	0.2.28.3.3.12.7.1	s__	0	0.000145442	0	0.000250188	0	0	0	0	0.000171468	0.00016756	0	0	0	0.000227273	0.00056802	0	0	0.000539277	0.000597282	0	0	0	0	0.000381291	0.000299401	0.000143308	0.0001146	0	0	0.000302389	0.000250752	0
7	0.2.28.3.3.12.7.2	s__formicigenerans	0	0.000151035	0	0	0	0	0	0.000861326	0.000685871	0	0	0	0.000235128	0	0.00113604	0	0	0.000359518	0	0	0	0.000542888	0.00025243	0	0.000299401	0.000429923	0	0	0	0	0	0
7	0.2.28.3.3.12.7.3	unclassified	0	0.00185718	0.0031954	0.00300225	0.00181394	0.000770416	0.00222717	0.00344531	0.00188615	0.00418901	0.00015193	0.00161917	0.000705384	0.00159091	0.00255609	0.00194175	0.000828157	0.00467374	0.000895924	0.000489396	0.000893256	0.00135722	0.00113593	0.000635486	0.00523952	0.00171969	0.0013752	0.00128516	0.00102944	0	0.00300903	0.000658762
6	0.2.28.3.3.12.9	g__Lachnobacterium	1	0.00176208	0.00047931	0.0020015	0.00103654	0.00154083	0	0	0.000857339	0.000670241	0.000759648	0.000971503	0.00188103	0.00136364	0.00170406	0.00323625	0.000828157	0.00143807	0.00209049	0.00146819	0.00238202	0.002443	0.00164079	0.00266904	0.00239521	0.00200631	0.0013752	0.00399829	0.00164711	0.000604778	0.00225677	0.00197628
7	0.2.28.3.3.12.9.1	s__	0	0.00176208	0.00047931	0.0020015	0.00103654	0.00154083	0	0	0.000857339	0.000670241	0.000759648	0.000971503	0.00188103	0.00136364	0.00170406	0.00323625	0.000828157	0.00143807	0.00209049	0.00146819	0.00238202	0.002443	0.00164079	0.00266904	0.00239521	0.00200631	0.0013752	0.00399829	0.00164711	0.000604778	0.00225677	0.00197628
5	0.2.28.3.3.13	f__Mogibacteriaceae	2	0.000453106	0.00111839	0.00100075	0.00129567	0.00231125	0	0.000861326	0.000342936	0.000335121	0.00015193	0.00161917	0.000705384	0.000227273	0.000852031	0.000647249	0.000414079	0.00107855	0	0	0	0.000271444	0	0.000127097	0.000299401	0	0	0.000428388	0.000205888	0	0	0
6	0.2.28.3.3.13.1	g__	1	0.000447512	0.00111839	0.00100075	0.00129567	0.00231125	0	0.000861326	0.000342936	0.000335121	0.00015193	0.00161917	0.000705384	0.000227273	0.000852031	0	0.000414079	0.00107855	0	0	0	0.000271444	0	0.000127097	0.000299401	0	0	0.000428388	0.000205888	0	0	0
7	0.2.28.3.3.13.1.1	s__	0	0.000447512	0.00111839	0.00100075	0.00129567	0.00231125	0	0.000861326	0.000342936	0.000335121	0.00015193	0.00161917	0.000705384	0.000227273	0.000852031	0	0.000414079	0.00107855	0	0	0	0.000271444	0	0.000127097	0.000299401	0	0	0.000428388	0.000205888	0	0	0
6	0.2.28.3.3.13.4	unclassified	1	5.5939e-06	0	0	0	0	0	0	0	0	0	0	0	0	0	0.000647249	0	0	0	0	0	0	0	0	0	0	0	0	0	0	0	0
7	0.2.28.3.3.13.4.1	unclassified	0	5.5939e-06	0	0	0	0	0	0	0	0	0	0	0	0	0	0.000647249	0	0	0	0	0	0	0	0	0	0	0	0	0	0	0	0
5	0.2.28.3.3.15	f__Peptostreptococcaceae	2	0.000682456	0.00031954	0	0.000777403	0.00231125	0	0.00172265	0.000171468	0.000335121	0.000607718	0.00129534	0.00188103	0.000909091	0.00056802	0.0012945	0	0.00323566	0.000149321	0.000570962	0.000595504	0.000271444	0.00025243	0.00088968	0.000149701	0	0.0003438	0.000428388	0.000823554	0.000604778	0	0.00197628
6	0.2.28.3.3.15.1	g__	1	0.000548203	0.00031954	0	0.000518269	0.00154083	0	0.00172265	0.000171468	0	0.000455789	0.000971503	0.00141077	0.000454545	0.00056802	0.0012945	0	0.00305591	0.000149321	0.000489396	0.000446628	0.000271444	0.00025243	0.000762583	0.000149701	0	0.0003438	0.000285592	0.000823554	0.000604778	0	0.00131752
7	0.2.28.3.3.15.1.1	s__	0	0.000548203	0.00031954	0	0.000518269	0.00154083	0	0.00172265	0.000171468	0	0.000455789	0.000971503	0.00141077	0.000454545	0.00056802	0.0012945	0	0.00305591	0.000149321	0.000489396	0.000446628	0.000271444	0.00025243	0.000762583	0.000149701	0	0.0003438	0.000285592	0.000823554	0.000604778	0	0.00131752
6	0.2.28.3.3.15.5	unclassified	1	0.000134254	0	0	0.000259134	0.000770416	0	0	0	0.000335121	0.00015193	0.000323834	0.000470256	0.000454545	0	0	0	0.000179759	0	8.15661e-05	0.000148876	0	0	0.000127097	0	0	0	0.000142796	0	0	0	0.000658762
7	0.2.28.3.3.15.5.1	unclassified	0	0.000134254	0	0	0.000259134	0.000770416	0	0	0	0.000335121	0.00015193	0.000323834	0.000470256	0.000454545	0	0	0	0.000179759	0	8.15661e-05	0.000148876	0	0	0.000127097	0	0	0	0.000142796	0	0	0	0.000658762
5	0.2.28.3.3.16	f__Ruminococcaceae	8	0.269151	0.322575	0.329247	0.199534	0.29584	0.179287	0.35745	0.253258	0.338639	0.262838	0.152526	0.158947	0.233182	0.201647	0.354045	0.0993789	0.165199	0.154845	0.250571	0.32053	0.320304	0.175439	0.26576	0.349102	0.236601	0.195851	0.35599	0.214536	0.293317	0.315697	0.169302
6	0.2.28.3.3.16.1	g__	1	0.0157357	0.0169356	0.0250188	0.0142524	0.0208012	0.0100223	0.0111972	0.0104595	0.0180965	0.00243087	0.00615285	0.0145779	0.00863636	0.0176086	0.0148867	0.00455487	0.0118641	0.011199	0.0225122	0.0208426	0.026873	0.00643696	0.00902389	0.0320359	0.0140441	0.013179	0.00971012	0.0127651	0.0102812	0.0105316	0.0111989
7	0.2.28.3.3.16.1.1	s__	0	0.0157357	0.0169356	0.0250188	0.0142524	0.0208012	0.0100223	0.0111972	0.0104595	0.0180965	0.00243087	0.00615285	0.0145779	0.00863636	0.0176086	0.0148867	0.00455487	0.0118641	0.011199	0.0225122	0.0208426	0.026873	0.00643696	0.00902389	0.0320359	0.0140441	0.013179	0.00971012	0.0127651	0.0102812	0.0105316	0.0111989
6	0.2.28.3.3.16.2	g__Anaerofilum	1	0.0112549	0.0113437	0.00775582	0.00362788	0	0.00445434	0	0.000514403	0	0.00015193	0.00388601	0.00964025	0.000227273	0.0187447	0.00453074	0.00538302	0	0.012095	0.0147635	0.0248623	0.0105863	0.0141361	0.0245297	0.0173653	0.0123244	0.0151272	0.0184207	0.0164711	0.0263078	0.0168004	0.0144928
7	0.2.28.3.3.16.2.1	s__	0	0.0112549	0.0113437	0.00775582	0.00362788	0	0.00445434	0	0.000514403	0	0.00015193	0.00388601	0.00964025	0.000227273	0.0187447	0.00453074	0.00538302	0	0.012095	0.0147635	0.0248623	0.0105863	0.0141361	0.0245297	0.0173653	0.0123244	0.0151272	0.0184207	0.0164711	0.0263078	0.0168004	0.0144928
6	0.2.28.3.3.16.3	g__Anaerotruncus	1	0.00938098	0.00990574	0.0147611	0.00596009	0.0100154	0.00222717	0.00258398	0.0195473	0.00921582	0.0347919	0.00194301	0.00399718	0.00386364	0.00994036	0.00582524	0.00538302	0.00143807	0.00268777	0.00293638	0.0257555	0.0149294	0.0210779	0.00330452	0.0127246	0.00429923	0.0093972	0.00571184	0.00802965	0.0241911	0.00752257	0.00790514
7	0.2.28.3.3.16.3.1	s__	0	0.00938098	0.00990574	0.0147611	0.00596009	0.0100154	0.00222717	0.00258398	0.0195473	0.00921582	0.0347919	0.00194301	0.00399718	0.00386364	0.00994036	0.00582524	0.00538302	0.00143807	0.00268777	0.00293638	0.0257555	0.0149294	0.0210779	0.00330452	0.0127246	0.00429923	0.0093972	0.00571184	0.00802965	0.0241911	0.00752257	0.00790514
6	0.2.28.3.3.16.4	g__Ethanoligenens	1	0.0033955	0.0047931	0.00675507	0.00647836	0.0046225	0.00222717	0.00947459	0.00548697	0.00418901	0.00197508	0.00485751	0.00282154	0.00318182	0.00426015	0.00647249	0.0057971	0.00665109	0.00149321	0.000978793	0.00178651	0.00787188	0.00328159	0.00305033	0.00374251	0.00143308	0.0025212	0.00142796	0.00411777	0.00120956	0.00752257	0.00197628
7	0.2.28.3.3.16.4.1	s__	0	0.0033955	0.0047931	0.00675507	0.00647836	0.0046225	0.00222717	0.00947459	0.00548697	0.00418901	0.00197508	0.00485751	0.00282154	0.00318182	0.00426015	0.00647249	0.0057971	0.00665109	0.00149321	0.000978793	0.00178651	0.00787188	0.00328159	0.00305033	0.00374251	0.00143308	0.0025212	0.00142796	0.00411777	0.00120956	0.00752257	0.00197628
6	0.2.28.3.3.16.5	g__Faecalibacterium	3	0.0433863	0.0365873	0.057293	0.021249	0.0693374	0.0746102	0.148148	0.031893	0.112768	0.123367	0.00291451	0.0131672	0.0775	0.00056802	0.0569579	0.000414079	0.0264246	0	0.0730016	0	0.00217155	0.00353401	0.024911	0	0	0.0001146	0.0114237	0	0.0329604	0	0
7	0.2.28.3.3.16.5.1	s__	0	4.47512e-05	0	0	0	0	0	0.000861326	0	0.000335121	0.00015193	0	0	0.000227273	0	0	0	0	0	0	0	0	0	0	0	0	0	0	0	0	0	0
7	0.2.28.3.3.16.5.2	s__prausnitzii	0	0.0413222	0.0346701	0.0540405	0.0202125	0.0662558	0.0701559	0.143842	0.0298354	0.108244	0.115314	0.00291451	0.0126969	0.0745455	0.00056802	0.0537217	0.000414079	0.0249865	0	0.0707993	0	0.00217155	0.0034078	0.0237672	0	0	0.0001146	0.0109953	0	0.0308437	0	0
7	0.2.28.3.3.16.5.3	unclassified	0	0.0020194	0.00191724	0.00325244	0.00103654	0.00308166	0.00445434	0.00344531	0.00205761	0.00418901	0.00790033	0	0.000470256	0.00272727	0	0.00323625	0	0.00143807	0	0.00220228	0	0	0.000126215	0.00114387	0	0	0	0.000428388	0	0.00211672	0	0
6	0.2.28.3.3.16.6	g__Oscillospira	3	0.0678876	0.0947436	0.0838129	0.0715211	0.0585516	0.0311804	0.0180879	0.0445816	0.0933311	0.0296263	0.079987	0.0533741	0.0311364	0.0871911	0.0977346	0.0397516	0.0467374	0.0682395	0.0310767	0.0616347	0.0583605	0.0315537	0.100534	0.13009	0.107624	0.0686454	0.126374	0.0595018	0.0943453	0.0867603	0.0625823
7	0.2.28.3.3.16.6.1	s__	0	0.0669982	0.0929861	0.0820615	0.0710029	0.0585516	0.0300668	0.0180879	0.0435528	0.0928284	0.0293224	0.0790155	0.0526687	0.0302273	0.0854871	0.0977346	0.0397516	0.0467374	0.0674929	0.030832	0.0604437	0.0578176	0.0310488	0.0998983	0.128593	0.106334	0.0680724	0.124518	0.0576488	0.0928334	0.0857573	0.0619236
7	0.2.28.3.3.16.6.2	s__guilliermondii	0	0.000167817	0.00031954	0.000250188	0	0	0	0	0.000514403	0.00016756	0.00015193	0.000647668	0.000235128	0.000227273	0.000852031	0	0	0	0.000149321	0	0	0	0	0	0.000299401	0.000286615	0.0001146	0	0.000617665	0	0	0
7	0.2.28.3.3.16.6.3	unclassified	0	0.000721614	0.00143793	0.00150113	0.000518269	0	0.00111359	0	0.000514403	0.000335121	0.00015193	0.000323834	0.000470256	0.000681818	0.000852031	0	0	0	0.000597282	0.000244698	0.00119101	0.000542888	0.000504859	0.000635486	0.0011976	0.00100315	0.0004584	0.00185635	0.00123533	0.00151194	0.00100301	0.000658762
6	0.2.28.3.3.16.7	g__Ruminococcus	2	0.0779902	0.101134	0.0858144	0.0484581	0.0909091	0.0345212	0.111111	0.102023	0.0698727	0.0536311	0.0369171	0.043969	0.0772727	0.0372053	0.133981	0.0194617	0.0553658	0.0318053	0.0643556	0.132649	0.140065	0.0602045	0.0626589	0.0956587	0.0563199	0.057873	0.124232	0.0607371	0.0677351	0.0669509	0.0355731
7	0.2.28.3.3.16.7.1	s__	0	0.0750534	0.0957022	0.0823117	0.0471625	0.087057	0.0345212	0.11025	0.0973937	0.0692024	0.0522637	0.0369171	0.0434987	0.0736364	0.0372053	0.132039	0.0194617	0.0546468	0.03076	0.0620718	0.125205	0.133008	0.0576802	0.0601169	0.0916168	0.0538836	0.0548934	0.118378	0.057237	0.065316	0.0646941	0.0355731
7	0.2.28.3.3.16.7.5	unclassified	0	0.0029368	0.00543218	0.00350263	0.00129567	0.00385208	0	0.000861326	0.00462963	0.000670241	0.00136737	0	0.000470256	0.00363636	0	0.00194175	0	0.000719036	0.00104524	0.00228385	0.0074438	0.00705755	0.0025243	0.00254194	0.00404192	0.00243623	0.0029796	0.00585463	0.0035001	0.00241911	0.00225677	0
6	0.2.28.3.3.16.8	unclassified	1	0.0401195	0.0471321	0.048036	0.0279865	0.0416025	0.0200445	0.0568475	0.0387517	0.0311662	0.0168642	0.0158679	0.0173995	0.0313636	0.0261289	0.033657	0.0186335	0.0167176	0.0273257	0.0409462	0.0529999	0.0594463	0.0352139	0.0377478	0.057485	0.040556	0.0289938	0.0586891	0.0529133	0.0362867	0.119609	0.0355731
7	0.2.28.3.3.16.8.1	unclassified	0	0.0401195	0.0471321	0.048036	0.0279865	0.0416025	0.0200445	0.0568475	0.0387517	0.0311662	0.0168642	0.0158679	0.0173995	0.0313636	0.0261289	0.033657	0.0186335	0.0167176	0.0273257	0.0409462	0.0529999	0.0594463	0.0352139	0.0377478	0.057485	0.040556	0.0289938	0.0586891	0.0529133	0.0362867	0.119609	0.0355731
5	0.2.28.3.3.23	unclassified	1	0.044203	0.0415402	0.0622967	0.0598601	0.0400616	0.104677	0.0310078	0.0428669	0.0490952	0.0663932	0.0880829	0.0653656	0.0722727	0.0414655	0.0699029	0.118012	0.04476	0.0341944	0.0297716	0.0270954	0.0344734	0.0281459	0.0349517	0.029491	0.0449986	0.0236076	0.0459803	0.0391188	0.0408225	0.0325978	0.0217391
6	0.2.28.3.3.23.1	unclassified	1	0.044203	0.0415402	0.0622967	0.0598601	0.0400616	0.104677	0.0310078	0.0428669	0.0490952	0.0663932	0.0880829	0.0653656	0.0722727	0.0414655	0.0699029	0.118012	0.04476	0.0341944	0.0297716	0.0270954	0.0344734	0.0281459	0.0349517	0.029491	0.0449986	0.0236076	0.0459803	0.0391188	0.0408225	0.0325978	0.0217391
7	0.2.28.3.3.23.1.1	unclassified	0	0.044203	0.0415402	0.0622967	0.0598601	0.0400616	0.104677	0.0310078	0.0428669	0.0490952	0.0663932	0.0880829	0.0653656	0.0722727	0.0414655	0.0699029	0.118012	0.04476	0.0341944	0.0297716	0.0270954	0.0344734	0.0281459	0.0349517	0.029491	0.0449986	0.0236076	0.0459803	0.0391188	0.0408225	0.0325978	0.0217391
5	0.2.28.3.3.4	f__Christensenellaceae	3	0.00297036	0.00447356	0	0.000518269	0	0	0	0	0	0	0	0	0	0	0	0	0	0.00701807	0.00367047	0.00178651	0.00271444	0.00441752	0.010422	0.00374251	0.00429923	0.0048132	0.012566	0.00494132	0.00604778	0.0057673	0.00197628
6	0.2.28.3.3.4.1	g__	1	0.00294239	0.00447356	0	0.000518269	0	0	0	0	0	0	0	0	0	0	0	0	0	0.00701807	0.00358891	0.00178651	0.00271444	0.00441752	0.0102949	0.00359281	0.00415592	0.0048132	0.012566	0.00494132	0.00604778	0.0057673	0.00197628
7	0.2.28.3.3.4.1.1	s__	0	0.00294239	0.00447356	0	0.000518269	0	0	0	0	0	0	0	0	0	0	0	0	0	0.00701807	0.00358891	0.00178651	0.00271444	0.00441752	0.0102949	0.00359281	0.00415592	0.0048132	0.012566	0.00494132	0.00604778	0.0057673	0.00197628
6	0.2.28.3.3.4.2	g__Christensenella	1	5.5939e-06	0	0	0	0	0	0	0	0	0	0	0	0	0	0	0	0	0	0	0	0	0	0	0	0	0	0	0	0	0	0
7	0.2.28.3.3.4.2.1	s__	0	5.5939e-06	0	0	0	0	0	0	0	0	0	0	0	0	0	0	0	0	0	0	0	0	0	0	0	0	0	0	0	0	0	0
6	0.2.28.3.3.4.3	unclassified	1	2.23756e-05	0	0	0	0	0	0	0	0	0	0	0	0	0	0	0	0	0	8.15661e-05	0	0	0	0.000127097	0.000149701	0.000143308	0	0	0	0	0	0
7	0.2.28.3.3.4.3.1	unclassified	0	2.23756e-05	0	0	0	0	0	0	0	0	0	0	0	0	0	0	0	0	0	8.15661e-05	0	0	0	0.000127097	0.000149701	0.000143308	0	0	0	0	0	0
5	0.2.28.3.3.5	f__Clostridiaceae	5	0.00535337	0.00095862	0.00425319	0.00777403	0.00770416	0.00222717	0.00516796	0.00188615	0.00603217	0.00243087	0.0145725	0.0213967	0.0140909	0.00312411	0.00970874	0.00993789	0.00269639	0.00567418	0.00546493	0.00133988	0.00135722	0.00100972	0.00724453	0.00254491	0.00114646	0.0014898	0.00185635	0.00782376	0.00302389	0.000501505	0.00988142
6	0.2.28.3.3.5.1	g__	1	6.71269e-05	0	0	0	0	0	0	0	0	0	0	0	0	0	0	0	0	0	0.000244698	0	0	0	0.000381291	0	0	0	0	0	0	0	0
7	0.2.28.3.3.5.1.1	s__	0	6.71269e-05	0	0	0	0	0	0	0	0	0	0	0	0	0	0	0	0	0	0.000244698	0	0	0	0.000381291	0	0	0	0	0	0	0	0
6	0.2.28.3.3.5.10	g__Clostridium	3	0.0028473	0.00047931	0.00150113	0.00647836	0.00616333	0.00111359	0.00172265	0	0.00418901	0.00212701	0.0139249	0.0188103	0.00931818	0.00255609	0.002589	0.00786749	0.000179759	0.0050769	0.00163132	0.000148876	0.000271444	0.000126215	0.00088968	0.000748503	0.000859845	0.0003438	0.000999572	0	0	0.000250752	0.00197628
7	0.2.28.3.3.5.10.1	s__	0	0.00269626	0.00047931	0.00150113	0.00647836	0	0	0	0	0.00402145	0.00212701	0.0139249	0.0188103	0.00909091	0.00255609	0.00194175	0.00786749	0.000179759	0.00492758	0.00154976	0.000148876	0.000271444	0.000126215	0.00088968	0.000748503	0.000859845	0.0002292	0.000999572	0	0	0.000250752	0.00131752
7	0.2.28.3.3.5.10.14	unclassified	0	8.39086e-05	0	0	0	0.000770416	0	0	0	0.00016756	0	0	0	0	0	0.000647249	0	0	0.000149321	0	0	0	0	0	0	0	0.0001146	0	0	0	0	0.000658762
7	0.2.28.3.3.5.10.9	s__perfringens	0	6.71269e-05	0	0	0	0.00539291	0.00111359	0.00172265	0	0	0	0	0	0.000227273	0	0	0	0	0	8.15661e-05	0	0	0	0	0	0	0	0	0	0	0	0
6	0.2.28.3.3.5.15	g__SMB53	1	0.0019299	0.00047931	0.00250188	0.00103654	0.00154083	0.00111359	0.00344531	0.00154321	0.00184316	0.00015193	0.000323834	0.00188103	0.00431818	0	0.00453074	0.00165631	0.00161783	0.000447962	0.00252855	0.00104213	0.00108578	0.000757289	0.00521098	0.00164671	0.000286615	0.000573	0.000142796	0.00700021	0.00120956	0.000250752	0.00527009
7	0.2.28.3.3.5.15.1	s__	0	0.0019299	0.00047931	0.00250188	0.00103654	0.00154083	0.00111359	0.00344531	0.00154321	0.00184316	0.00015193	0.000323834	0.00188103	0.00431818	0	0.00453074	0.00165631	0.00161783	0.000447962	0.00252855	0.00104213	0.00108578	0.000757289	0.00521098	0.00164671	0.000286615	0.000573	0.000142796	0.00700021	0.00120956	0.000250752	0.00527009
6	0.2.28.3.3.5.20	unclassified	1	0.000430731	0	0.000250188	0.000259134	0	0	0	0.000342936	0	0.00015193	0.000323834	0.000705384	0.000454545	0.00056802	0.002589	0.000414079	0.000898796	0.000149321	0.00106036	0.000148876	0	0.000126215	0.000762583	0.000149701	0	0.000573	0	0.000617665	0	0	0.00131752
7	0.2.28.3.3.5.20.1	unclassified	0	0.000430731	0	0.000250188	0.000259134	0	0	0	0.000342936	0	0.00015193	0.000323834	0.000705384	0.000454545	0.00056802	0.002589	0.000414079	0.000898796	0.000149321	0.00106036	0.000148876	0	0.000126215	0.000762583	0.000149701	0	0.000573	0	0.000617665	0	0	0.00131752
6	0.2.28.3.3.5.8	g__Candidatus_Arthromitus	1	7.83147e-05	0	0	0	0	0	0	0	0	0	0	0	0	0	0	0	0	0	0	0	0	0	0	0	0	0	0.00071398	0.000205888	0.00181433	0	0.00131752
7	0.2.28.3.3.5.8.1	s__	0	7.83147e-05	0	0	0	0	0	0	0	0	0	0	0	0	0	0	0	0	0	0	0	0	0	0	0	0	0	0.00071398	0.000205888	0.00181433	0	0.00131752
5	0.2.28.3.3.6	f__Dehalobacteriaceae	3	0.000179005	0.00063908	0	0.00103654	0.000770416	0	0	0.000171468	0.00016756	0	0.000323834	0	0.000227273	0	0	0	0	0	0.000244698	0	0.000814332	0.000504859	0.000381291	0.000449102	0	0	0	0	0	0	0
6	0.2.28.3.3.6.1	g__	1	0.000134254	0.00063908	0	0.00103654	0.000770416	0	0	0.000171468	0.00016756	0	0.000323834	0	0.000227273	0	0	0	0	0	8.15661e-05	0	0.000542888	0.000126215	0.000127097	0.000449102	0	0	0	0	0	0	0
7	0.2.28.3.3.6.1.1	s__	0	0.000134254	0.00063908	0	0.00103654	0.000770416	0	0	0.000171468	0.00016756	0	0.000323834	0	0.000227273	0	0	0	0	0	8.15661e-05	0	0.000542888	0.000126215	0.000127097	0.000449102	0	0	0	0	0	0	0
6	0.2.28.3.3.6.2	g__Dehalobacterium	1	3.91573e-05	0	0	0	0	0	0	0	0	0	0	0	0	0	0	0	0	0	0.000163132	0	0	0.000378644	0.000254194	0	0	0	0	0	0	0	0
7	0.2.28.3.3.6.2.1	s__	0	3.91573e-05	0	0	0	0	0	0	0	0	0	0	0	0	0	0	0	0	0	0.000163132	0	0	0.000378644	0.000254194	0	0	0	0	0	0	0	0
6	0.2.28.3.3.6.3	unclassified	1	5.5939e-06	0	0	0	0	0	0	0	0	0	0	0	0	0	0	0	0	0	0	0	0.000271444	0	0	0	0	0	0	0	0	0	0
7	0.2.28.3.3.6.3.1	unclassified	0	5.5939e-06	0	0	0	0	0	0	0	0	0	0	0	0	0	0	0	0	0	0	0	0.000271444	0	0	0	0	0	0	0	0	0	0
5	0.2.28.3.3.8	f__Eubacteriaceae	1	7.83147e-05	0	0	0	0	0	0	0	0	0	0	0	0	0	0	0	0	0	8.15661e-05	0	0	0	0.000254194	0.0011976	0	0.0003438	0	0	0	0	0
6	0.2.28.3.3.8.4	g__Anaerofustis	1	7.83147e-05	0	0	0	0	0	0	0	0	0	0	0	0	0	0	0	0	0	8.15661e-05	0	0	0	0.000254194	0.0011976	0	0.0003438	0	0	0	0	0
7	0.2.28.3.3.8.4.1	s__	0	7.83147e-05	0	0	0	0	0	0	0	0	0	0	0	0	0	0	0	0	0	8.15661e-05	0	0	0	0.000254194	0.0011976	0	0.0003438	0	0	0	0	0
5	0.2.28.3.3.9	f__Gracilibacteraceae	1	5.5939e-06	0	0	0	0	0	0	0	0	0	0	0	0	0	0	0	0	0	0	0	0	0	0	0	0	0	0	0	0	0	0
6	0.2.28.3.3.9.3	g__Lutispora	1	5.5939e-06	0	0	0	0	0	0	0	0	0	0	0	0	0	0	0	0	0	0	0	0	0	0	0	0	0	0	0	0	0	0
7	0.2.28.3.3.9.3.1	s__	0	5.5939e-06	0	0	0	0	0	0	0	0	0	0	0	0	0	0	0	0	0	0	0	0	0	0	0	0	0	0	0	0	0	0
3	0.2.28.4	c__Erysipelotrichi	1	0.0149357	0.00734942	0.0102577	0.0067375	0.0046225	0.00222717	0.00430663	0.00617284	0.0246314	0.0355515	0.00712435	0.0117564	0.0261364	0.00255609	0.00517799	0.00331263	0.00233687	0.0204569	0.052447	0.0105702	0.00597177	0.00706803	0.00279614	0.0161677	0.0206363	0.0043548	0.0211338	0.00308833	0.00786211	0.00827482	0.00724638
4	0.2.28.4.1	o__Erysipelotrichales	1	0.0149357	0.00734942	0.0102577	0.0067375	0.0046225	0.00222717	0.00430663	0.00617284	0.0246314	0.0355515	0.00712435	0.0117564	0.0261364	0.00255609	0.00517799	0.00331263	0.00233687	0.0204569	0.052447	0.0105702	0.00597177	0.00706803	0.00279614	0.0161677	0.0206363	0.0043548	0.0211338	0.00308833	0.00786211	0.00827482	0.00724638
5	0.2.28.4.1.1	f__Erysipelotrichaceae	5	0.0149357	0.00734942	0.0102577	0.0067375	0.0046225	0.00222717	0.00430663	0.00617284	0.0246314	0.0355515	0.00712435	0.0117564	0.0261364	0.00255609	0.00517799	0.00331263	0.00233687	0.0204569	0.052447	0.0105702	0.00597177	0.00706803	0.00279614	0.0161677	0.0206363	0.0043548	0.0211338	0.00308833	0.00786211	0.00827482	0.00724638
6	0.2.28.4.1.1.1	g__	1	0.00904534	0.00463333	0.008006	0.00207308	0.00154083	0	0.00430663	0.00377229	0.0226206	0.027955	0.00226684	0.00352692	0.0225	0	0.00517799	0.00165631	0.00161783	0.00910856	0.0353997	0.00774155	0.002443	0.00126215	0.000762583	0.00269461	0.0110347	0.002292	0.0155648	0.000411777	0.00604778	0.00401204	0.00395257
7	0.2.28.4.1.1.1.1	s__	0	0.00904534	0.00463333	0.008006	0.00207308	0.00154083	0	0.00430663	0.00377229	0.0226206	0.027955	0.00226684	0.00352692	0.0225	0	0.00517799	0.00165631	0.00161783	0.00910856	0.0353997	0.00774155	0.002443	0.00126215	0.000762583	0.00269461	0.0110347	0.002292	0.0155648	0.000411777	0.00604778	0.00401204	0.00395257
6	0.2.28.4.1.1.13	g__cc_115	1	0.0011915	0.00143793	0.00100075	0.000259134	0.00154083	0.00111359	0	0.000514403	0.000335121	0.00136737	0.00259067	0	0.000227273	0.00056802	0	0	0	0.00134389	0.000244698	0.000148876	0.000271444	0.00126215	0.000127097	0.00269461	0.001863	0.0001146	0.00142796	0.00102944	0.000907167	0.00125376	0.00131752
7	0.2.28.4.1.1.13.1	s__	0	0.0011915	0.00143793	0.00100075	0.000259134	0.00154083	0.00111359	0	0.000514403	0.000335121	0.00136737	0.00259067	0	0.000227273	0.00056802	0	0	0	0.00134389	0.000244698	0.000148876	0.000271444	0.00126215	0.000127097	0.00269461	0.001863	0.0001146	0.00142796	0.00102944	0.000907167	0.00125376	0.00131752
6	0.2.28.4.1.1.15	unclassified	1	0.000106284	0.00015977	0	0	0	0	0	0	0	0.00015193	0	0	0.000227273	0	0	0	0	0.000298641	0.000163132	0.000148876	0	0.000126215	0	0.000299401	0.000143308	0	0.000142796	0	0	0	0
7	0.2.28.4.1.1.15.1	unclassified	0	0.000106284	0.00015977	0	0	0	0	0	0	0	0.00015193	0	0	0.000227273	0	0	0	0	0.000298641	0.000163132	0.000148876	0	0.000126215	0	0.000299401	0.000143308	0	0.000142796	0	0	0	0
6	0.2.28.4.1.1.5	g__Coprobacillus	1	0.00446394	0.00111839	0.00100075	0.00440529	0.00154083	0.00111359	0	0.00171468	0.00150804	0.00592525	0.00226684	0.00799436	0.00318182	0.00198807	0	0.00165631	0.000719036	0.0094072	0.0166395	0.00223314	0.00298588	0.0042913	0.00190646	0.00988024	0.00745199	0.0019482	0.00399829	0.00164711	0.000907167	0.00300903	0.00197628
7	0.2.28.4.1.1.5.1	s__	0	0.00446394	0.00111839	0.00100075	0.00440529	0.00154083	0.00111359	0	0.00171468	0.00150804	0.00592525	0.00226684	0.00799436	0.00318182	0.00198807	0	0.00165631	0.000719036	0.0094072	0.0166395	0.00223314	0.00298588	0.0042913	0.00190646	0.00988024	0.00745199	0.0019482	0.00399829	0.00164711	0.000907167	0.00300903	0.00197628
6	0.2.28.4.1.1.7	g__Eubacterium	3	0.00012866	0	0.000250188	0	0	0	0	0.000171468	0.00016756	0.00015193	0	0.000235128	0	0	0	0	0	0.000298641	0	0.000297752	0.000271444	0.000126215	0	0.000598802	0.000143308	0	0	0	0	0	0
7	0.2.28.4.1.1.7.2	s__biforme	0	5.5939e-06	0	0.000250188	0	0	0	0	0	0	0	0	0	0	0	0	0	0	0	0	0	0	0	0	0	0	0	0	0	0	0	0
7	0.2.28.4.1.1.7.4	s__dolichum	0	0.000111878	0	0	0	0	0	0	0.000171468	0.00016756	0.00015193	0	0.000235128	0	0	0	0	0	0.000298641	0	0.000297752	0.000271444	0.000126215	0	0.000449102	0.000143308	0	0	0	0	0	0
7	0.2.28.4.1.1.7.5	unclassified	0	1.11878e-05	0	0	0	0	0	0	0	0	0	0	0	0	0	0	0	0	0	0	0	0	0	0	0.000149701	0	0	0	0	0	0	0
3	0.2.28.6	unclassified	1	0.00696441	0.0131011	0.0102577	0.0106245	0.0115562	0.00222717	0.00602929	0.0209191	0.00754021	0.00455789	0.00906736	0.00470256	0.00409091	0.00397614	0.00711974	0.00828157	0.0136617	0.00686875	0.00383361	0.00401965	0.00542888	0.0042913	0.00851551	0.00344311	0.00616222	0.002865	0.00528345	0.00452954	0.016329	0.00250752	0.00263505
4	0.2.28.6.1	unclassified	1	0.00696441	0.0131011	0.0102577	0.0106245	0.0115562	0.00222717	0.00602929	0.0209191	0.00754021	0.00455789	0.00906736	0.00470256	0.00409091	0.00397614	0.00711974	0.00828157	0.0136617	0.00686875	0.00383361	0.00401965	0.00542888	0.0042913	0.00851551	0.00344311	0.00616222	0.002865	0.00528345	0.00452954	0.016329	0.00250752	0.00263505
5	0.2.28.6.1.1	unclassified	1	0.00696441	0.0131011	0.0102577	0.0106245	0.0115562	0.00222717	0.00602929	0.0209191	0.00754021	0.00455789	0.00906736	0.00470256	0.00409091	0.00397614	0.00711974	0.00828157	0.0136617	0.00686875	0.00383361	0.00401965	0.00542888	0.0042913	0.00851551	0.00344311	0.00616222	0.002865	0.00528345	0.00452954	0.016329	0.00250752	0.00263505
6	0.2.28.6.1.1.1	unclassified	1	0.00696441	0.0131011	0.0102577	0.0106245	0.0115562	0.00222717	0.00602929	0.0209191	0.00754021	0.00455789	0.00906736	0.00470256	0.00409091	0.00397614	0.00711974	0.00828157	0.0136617	0.00686875	0.00383361	0.00401965	0.00542888	0.0042913	0.00851551	0.00344311	0.00616222	0.002865	0.00528345	0.00452954	0.016329	0.00250752	0.00263505
7	0.2.28.6.1.1.1.1	unclassified	0	0.00696441	0.0131011	0.0102577	0.0106245	0.0115562	0.00222717	0.00602929	0.0209191	0.00754021	0.00455789	0.00906736	0.00470256	0.00409091	0.00397614	0.00711974	0.00828157	0.0136617	0.00686875	0.00383361	0.00401965	0.00542888	0.0042913	0.00851551	0.00344311	0.00616222	0.002865	0.00528345	0.00452954	0.016329	0.00250752	0.00263505
2	0.2.5	p__Actinobacteria	2	0.000218162	0.00015977	0	0	0	0	0.00172265	0.000171468	0	0	0	0	0.000454545	0.00028401	0.0012945	0	0.000359518	0	0.000734095	0.000297752	0	0.000126215	0	0.000449102	0.000143308	0.0003438	0	0.000205888	0.000302389	0	0
3	0.2.5.3	c__Actinobacteria	3	0.000156629	0.00015977	0	0	0	0	0	0.000171468	0	0	0	0	0.000454545	0.00028401	0.000647249	0	0.000179759	0	0.000734095	0.000297752	0	0.000126215	0	0.000149701	0	0.0002292	0	0.000205888	0	0	0
4	0.2.5.3.2	o__Actinomycetales	6	0.000145442	0	0	0	0	0	0	0.000171468	0	0	0	0	0.000454545	0.00028401	0.000647249	0	0.000179759	0	0.000734095	0.000297752	0	0.000126215	0	0	0	0.0002292	0	0.000205888	0	0	0
5	0.2.5.3.2.11	f__Corynebacteriaceae	1	7.83147e-05	0	0	0	0	0	0	0.000171468	0	0	0	0	0.000227273	0	0	0	0	0	0.000489396	0.000297752	0	0	0	0	0	0	0	0.000205888	0	0	0
6	0.2.5.3.2.11.1	g__Corynebacterium	4	7.83147e-05	0	0	0	0	0	0	0.000171468	0	0	0	0	0.000227273	0	0	0	0	0	0.000489396	0.000297752	0	0	0	0	0	0	0	0.000205888	0	0	0
7	0.2.5.3.2.11.1.1	s__	0	3.91573e-05	0	0	0	0	0	0	0	0	0	0	0	0	0	0	0	0	0	0.000163132	0.000148876	0	0	0	0	0	0	0	0.000205888	0	0	0
7	0.2.5.3.2.11.1.11	s__stationis	0	1.67817e-05	0	0	0	0	0	0	0.000171468	0	0	0	0	0	0	0	0	0	0	0.000163132	0	0	0	0	0	0	0	0	0	0	0	0
7	0.2.5.3.2.11.1.12	s__variabile	0	5.5939e-06	0	0	0	0	0	0	0	0	0	0	0	0	0	0	0	0	0	8.15661e-05	0	0	0	0	0	0	0	0	0	0	0	0
7	0.2.5.3.2.11.1.13	unclassified	0	1.67817e-05	0	0	0	0	0	0	0	0	0	0	0	0.000227273	0	0	0	0	0	8.15661e-05	0.000148876	0	0	0	0	0	0	0	0	0	0	0
5	0.2.5.3.2.13	f__Dermabacteraceae	1	2.79695e-05	0	0	0	0	0	0	0	0	0	0	0	0.000227273	0.00028401	0	0	0	0	8.15661e-05	0	0	0	0	0	0	0	0	0	0	0	0
6	0.2.5.3.2.13.2	g__Brachybacterium	1	2.79695e-05	0	0	0	0	0	0	0	0	0	0	0	0.000227273	0.00028401	0	0	0	0	8.15661e-05	0	0	0	0	0	0	0	0	0	0	0	0
7	0.2.5.3.2.13.2.2	s__conglomeratum	0	2.79695e-05	0	0	0	0	0	0	0	0	0	0	0	0.000227273	0.00028401	0	0	0	0	8.15661e-05	0	0	0	0	0	0	0	0	0	0	0	0
5	0.2.5.3.2.25	f__Micrococcaceae	1	5.5939e-06	0	0	0	0	0	0	0	0	0	0	0	0	0	0	0	0	0	0	0	0	0.000126215	0	0	0	0	0	0	0	0	0
6	0.2.5.3.2.25.12	unclassified	1	5.5939e-06	0	0	0	0	0	0	0	0	0	0	0	0	0	0	0	0	0	0	0	0	0.000126215	0	0	0	0	0	0	0	0	0
7	0.2.5.3.2.25.12.1	unclassified	0	5.5939e-06	0	0	0	0	0	0	0	0	0	0	0	0	0	0	0	0	0	0	0	0	0.000126215	0	0	0	0	0	0	0	0	0
5	0.2.5.3.2.33	f__Propionibacteriaceae	1	1.11878e-05	0	0	0	0	0	0	0	0	0	0	0	0	0	0	0	0	0	0	0	0	0	0	0	0	0.0002292	0	0	0	0	0
6	0.2.5.3.2.33.4	g__Propionibacterium	1	1.11878e-05	0	0	0	0	0	0	0	0	0	0	0	0	0	0	0	0	0	0	0	0	0	0	0	0	0.0002292	0	0	0	0	0
7	0.2.5.3.2.33.4.2	s__acnes	0	1.11878e-05	0	0	0	0	0	0	0	0	0	0	0	0	0	0	0	0	0	0	0	0	0	0	0	0	0.0002292	0	0	0	0	0
5	0.2.5.3.2.45	unclassified	1	5.5939e-06	0	0	0	0	0	0	0	0	0	0	0	0	0	0	0	0.000179759	0	0	0	0	0	0	0	0	0	0	0	0	0	0
6	0.2.5.3.2.45.1	unclassified	1	5.5939e-06	0	0	0	0	0	0	0	0	0	0	0	0	0	0	0	0.000179759	0	0	0	0	0	0	0	0	0	0	0	0	0	0
7	0.2.5.3.2.45.1.1	unclassified	0	5.5939e-06	0	0	0	0	0	0	0	0	0	0	0	0	0	0	0	0.000179759	0	0	0	0	0	0	0	0	0	0	0	0	0	0
5	0.2.5.3.2.9	f__Brevibacteriaceae	1	1.67817e-05	0	0	0	0	0	0	0	0	0	0	0	0	0	0.000647249	0	0	0	0.000163132	0	0	0	0	0	0	0	0	0	0	0	0
6	0.2.5.3.2.9.2	g__Brevibacterium	2	1.67817e-05	0	0	0	0	0	0	0	0	0	0	0	0	0	0.000647249	0	0	0	0.000163132	0	0	0	0	0	0	0	0	0	0	0	0
7	0.2.5.3.2.9.2.1	s__	0	5.5939e-06	0	0	0	0	0	0	0	0	0	0	0	0	0	0.000647249	0	0	0	0	0	0	0	0	0	0	0	0	0	0	0	0
7	0.2.5.3.2.9.2.3	s__casei	0	1.11878e-05	0	0	0	0	0	0	0	0	0	0	0	0	0	0	0	0	0	0.000163132	0	0	0	0	0	0	0	0	0	0	0	0
4	0.2.5.3.3	o__Bifidobacteriales	1	5.5939e-06	0	0	0	0	0	0	0	0	0	0	0	0	0	0	0	0	0	0	0	0	0	0	0.000149701	0	0	0	0	0	0	0
5	0.2.5.3.3.2	f__Bifidobacteriaceae	1	5.5939e-06	0	0	0	0	0	0	0	0	0	0	0	0	0	0	0	0	0	0	0	0	0	0	0.000149701	0	0	0	0	0	0	0
6	0.2.5.3.3.2.1	g__	1	5.5939e-06	0	0	0	0	0	0	0	0	0	0	0	0	0	0	0	0	0	0	0	0	0	0	0.000149701	0	0	0	0	0	0	0
7	0.2.5.3.3.2.1.1	s__	0	5.5939e-06	0	0	0	0	0	0	0	0	0	0	0	0	0	0	0	0	0	0	0	0	0	0	0.000149701	0	0	0	0	0	0	0
4	0.2.5.3.6	unclassified	1	5.5939e-06	0.00015977	0	0	0	0	0	0	0	0	0	0	0	0	0	0	0	0	0	0	0	0	0	0	0	0	0	0	0	0	0
5	0.2.5.3.6.1	unclassified	1	5.5939e-06	0.00015977	0	0	0	0	0	0	0	0	0	0	0	0	0	0	0	0	0	0	0	0	0	0	0	0	0	0	0	0	0
6	0.2.5.3.6.1.1	unclassified	1	5.5939e-06	0.00015977	0	0	0	0	0	0	0	0	0	0	0	0	0	0	0	0	0	0	0	0	0	0	0	0	0	0	0	0	0
7	0.2.5.3.6.1.1.1	unclassified	0	5.5939e-06	0.00015977	0	0	0	0	0	0	0	0	0	0	0	0	0	0	0	0	0	0	0	0	0	0	0	0	0	0	0	0	0
3	0.2.5.4	c__Coriobacteriia	1	6.1533e-05	0	0	0	0	0	0.00172265	0	0	0	0	0	0	0	0.000647249	0	0.000179759	0	0	0	0	0	0	0.000299401	0.000143308	0.0001146	0	0	0.000302389	0	0
4	0.2.5.4.1	o__Coriobacteriales	1	6.1533e-05	0	0	0	0	0	0.00172265	0	0	0	0	0	0	0	0.000647249	0	0.000179759	0	0	0	0	0	0	0.000299401	0.000143308	0.0001146	0	0	0.000302389	0	0
5	0.2.5.4.1.1	f__Coriobacteriaceae	2	6.1533e-05	0	0	0	0	0	0.00172265	0	0	0	0	0	0	0	0.000647249	0	0.000179759	0	0	0	0	0	0	0.000299401	0.000143308	0.0001146	0	0	0.000302389	0	0
6	0.2.5.4.1.1.6	g__Eggerthella	3	3.91573e-05	0	0	0	0	0	0.00172265	0	0	0	0	0	0	0	0	0	0	0	0	0	0	0	0	0.000299401	0.000143308	0.0001146	0	0	0	0	0
7	0.2.5.4.1.1.6.1	s__	0	5.5939e-06	0	0	0	0	0	0	0	0	0	0	0	0	0	0	0	0	0	0	0	0	0	0	0	0.000143308	0	0	0	0	0	0
7	0.2.5.4.1.1.6.2	s__lenta	0	1.67817e-05	0	0	0	0	0	0	0	0	0	0	0	0	0	0	0	0	0	0	0	0	0	0	0.000299401	0	0.0001146	0	0	0	0	0
7	0.2.5.4.1.1.6.3	unclassified	0	1.67817e-05	0	0	0	0	0	0.00172265	0	0	0	0	0	0	0	0	0	0	0	0	0	0	0	0	0	0	0	0	0	0	0	0
6	0.2.5.4.1.1.8	unclassified	1	2.23756e-05	0	0	0	0	0	0	0	0	0	0	0	0	0	0.000647249	0	0.000179759	0	0	0	0	0	0	0	0	0	0	0	0.000302389	0	0
7	0.2.5.4.1.1.8.1	unclassified	0	2.23756e-05	0	0	0	0	0	0	0	0	0	0	0	0	0	0.000647249	0	0.000179759	0	0	0	0	0	0	0	0	0	0	0	0.000302389	0	0
2	0.2.61	p__Proteobacteria	5	0.0172404	0.0135804	0.0227671	0.0114019	0.0654854	0.0334076	0.0103359	0.191529	0.016756	0.00653297	0.0236399	0.0117564	0.00318182	0.0105084	0.00841424	0.00455487	0.133561	0.000447962	0	0	0.00271444	0.00239808	0.00521098	0.00643713	0.000143308	0.0009168	0.000856776	0.000823554	0.00241911	0.00125376	0
3	0.2.61.2	c__Alphaproteobacteria	1	5.5939e-06	0	0	0	0	0	0	0	0	0	0	0	0	0	0	0	0	0	0	0	0	0	0	0	0	0	0	0	0	0	0
4	0.2.61.2.9	o__Rhodobacterales	1	5.5939e-06	0	0	0	0	0	0	0	0	0	0	0	0	0	0	0	0	0	0	0	0	0	0	0	0	0	0	0	0	0	0
5	0.2.61.2.9.2	f__Rhodobacteraceae	1	5.5939e-06	0	0	0	0	0	0	0	0	0	0	0	0	0	0	0	0	0	0	0	0	0	0	0	0	0	0	0	0	0	0
6	0.2.61.2.9.2.11	g__Paracoccus	1	5.5939e-06	0	0	0	0	0	0	0	0	0	0	0	0	0	0	0	0	0	0	0	0	0	0	0	0	0	0	0	0	0	0
7	0.2.61.2.9.2.11.3	s__marcusii	0	5.5939e-06	0	0	0	0	0	0	0	0	0	0	0	0	0	0	0	0	0	0	0	0	0	0	0	0	0	0	0	0	0	0
3	0.2.61.3	c__Betaproteobacteria	1	3.35634e-05	0.00015977	0	0.000518269	0	0	0	0.000171468	0	0	0	0	0	0	0	0	0	0	0	0	0	0	0	0	0	0	0	0	0	0	0
4	0.2.61.3.4	o__Burkholderiales	1	3.35634e-05	0.00015977	0	0.000518269	0	0	0	0.000171468	0	0	0	0	0	0	0	0	0	0	0	0	0	0	0	0	0	0	0	0	0	0	0
5	0.2.61.3.4.5	f__Oxalobacteraceae	3	3.35634e-05	0.00015977	0	0.000518269	0	0	0	0.000171468	0	0	0	0	0	0	0	0	0	0	0	0	0	0	0	0	0	0	0	0	0	0	0
6	0.2.61.3.4.5.10	unclassified	1	5.5939e-06	0	0	0.000259134	0	0	0	0	0	0	0	0	0	0	0	0	0	0	0	0	0	0	0	0	0	0	0	0	0	0	0
7	0.2.61.3.4.5.10.1	unclassified	0	5.5939e-06	0	0	0.000259134	0	0	0	0	0	0	0	0	0	0	0	0	0	0	0	0	0	0	0	0	0	0	0	0	0	0	0
6	0.2.61.3.4.5.7	g__Oxalobacter	1	1.67817e-05	0.00015977	0	0	0	0	0	0.000171468	0	0	0	0	0	0	0	0	0	0	0	0	0	0	0	0	0	0	0	0	0	0	0
7	0.2.61.3.4.5.7.2	s__formigenes	0	1.67817e-05	0.00015977	0	0	0	0	0	0.000171468	0	0	0	0	0	0	0	0	0	0	0	0	0	0	0	0	0	0	0	0	0	0	0
6	0.2.61.3.4.5.9	g__Ralstonia	1	1.11878e-05	0	0	0.000259134	0	0	0	0	0	0	0	0	0	0	0	0	0	0	0	0	0	0	0	0	0	0	0	0	0	0	0
7	0.2.61.3.4.5.9.1	s__	0	1.11878e-05	0	0	0.000259134	0	0	0	0	0	0	0	0	0	0	0	0	0	0	0	0	0	0	0	0	0	0	0	0	0	0	0
3	0.2.61.5	c__Epsilonproteobacteria	1	0.0155566	0.0123023	0.0227671	0.0108836	0.0631741	0.032294	0.00947459	0.191187	0.015248	0.00395017	0.0236399	0.0105808	0.00318182	0.0105084	0.00776699	0.00455487	0.121697	0	0	0	0	0	0	0	0	0	0	0	0	0	0
4	0.2.61.5.2	o__Campylobacterales	1	0.0155566	0.0123023	0.0227671	0.0108836	0.0631741	0.032294	0.00947459	0.191187	0.015248	0.00395017	0.0236399	0.0105808	0.00318182	0.0105084	0.00776699	0.00455487	0.121697	0	0	0	0	0	0	0	0	0	0	0	0	0	0
5	0.2.61.5.2.2	f__Campylobacteraceae	1	0.0155566	0.0123023	0.0227671	0.0108836	0.0631741	0.032294	0.00947459	0.191187	0.015248	0.00395017	0.0236399	0.0105808	0.00318182	0.0105084	0.00776699	0.00455487	0.121697	0	0	0	0	0	0	0	0	0	0	0	0	0	0
6	0.2.61.5.2.2.3	g__Campylobacter	3	0.0155566	0.0123023	0.0227671	0.0108836	0.0631741	0.032294	0.00947459	0.191187	0.015248	0.00395017	0.0236399	0.0105808	0.00318182	0.0105084	0.00776699	0.00455487	0.121697	0	0	0	0	0	0	0	0	0	0	0	0	0	0
7	0.2.61.5.2.2.3.1	s__	0	0.000285289	0	0.00100075	0	0.00154083	0	0	0.00308642	0.00016756	0.00015193	0.000647668	0	0	0.00056802	0.000647249	0	0.00161783	0	0	0	0	0	0	0	0	0	0	0	0	0	0
7	0.2.61.5.2.2.3.4	s__subantarcticus	0	0.0150644	0.0121425	0.0217663	0.0108836	0.0608629	0.0311804	0.00947459	0.186043	0.0149129	0.00379824	0.0229922	0.0103456	0.00318182	0.00965635	0.00711974	0.00414079	0.118282	0	0	0	0	0	0	0	0	0	0	0	0	0	0
7	0.2.61.5.2.2.3.6	unclassified	0	0.000206974	0.00015977	0	0	0.000770416	0.00111359	0	0.00205761	0.00016756	0	0	0.000235128	0	0.00028401	0	0.000414079	0.00179759	0	0	0	0	0	0	0	0	0	0	0	0	0	0
3	0.2.61.6	c__Gammaproteobacteria	3	0.00162783	0.00111839	0	0	0.00231125	0.00111359	0.000861326	0	0.00150804	0.0025828	0	0.00117564	0	0	0.000647249	0	0.0118641	0.000447962	0	0	0.00271444	0.00239808	0.00508388	0.00628743	0.000143308	0.0009168	0.000856776	0.000823554	0.00241911	0.00125376	0
4	0.2.61.6.17	o__Pseudomonadales	1	5.5939e-06	0	0	0	0	0	0	0	0	0	0	0	0	0	0	0	0	0	0	0	0	0	0	0	0	0	0	0.000205888	0	0	0
5	0.2.61.6.17.1	f__Moraxellaceae	1	5.5939e-06	0	0	0	0	0	0	0	0	0	0	0	0	0	0	0	0	0	0	0	0	0	0	0	0	0	0	0.000205888	0	0	0
6	0.2.61.6.17.1.2	g__Acinetobacter	1	5.5939e-06	0	0	0	0	0	0	0	0	0	0	0	0	0	0	0	0	0	0	0	0	0	0	0	0	0	0	0.000205888	0	0	0
7	0.2.61.6.17.1.2.2	s__guillouiae	0	5.5939e-06	0	0	0	0	0	0	0	0	0	0	0	0	0	0	0	0	0	0	0	0	0	0	0	0	0	0	0.000205888	0	0	0
4	0.2.61.6.24	unclassified	1	1.11878e-05	0	0	0	0	0	0	0	0.00016756	0	0	0	0	0	0	0	0	0	0	0	0	0	0	0	0	0	0	0	0	0	0
5	0.2.61.6.24.1	unclassified	1	1.11878e-05	0	0	0	0	0	0	0	0.00016756	0	0	0	0	0	0	0	0	0	0	0	0	0	0	0	0	0	0	0	0	0	0
6	0.2.61.6.24.1.1	unclassified	1	1.11878e-05	0	0	0	0	0	0	0	0.00016756	0	0	0	0	0	0	0	0	0	0	0	0	0	0	0	0	0	0	0	0	0	0
7	0.2.61.6.24.1.1.1	unclassified	0	1.11878e-05	0	0	0	0	0	0	0	0.00016756	0	0	0	0	0	0	0	0	0	0	0	0	0	0	0	0	0	0	0	0	0	0
4	0.2.61.6.8	o__Enterobacteriales	1	0.00161104	0.00111839	0	0	0.00231125	0.00111359	0.000861326	0	0.00134048	0.0025828	0	0.00117564	0	0	0.000647249	0	0.0118641	0.000447962	0	0	0.00271444	0.00239808	0.00508388	0.00628743	0.000143308	0.0009168	0.000856776	0.000617665	0.00241911	0.00125376	0
5	0.2.61.6.8.1	f__Enterobacteriaceae	4	0.00161104	0.00111839	0	0	0.00231125	0.00111359	0.000861326	0	0.00134048	0.0025828	0	0.00117564	0	0	0.000647249	0	0.0118641	0.000447962	0	0	0.00271444	0.00239808	0.00508388	0.00628743	0.000143308	0.0009168	0.000856776	0.000617665	0.00241911	0.00125376	0
6	0.2.61.6.8.1.1	g__	1	0.000911806	0.00031954	0	0	0.00154083	0.00111359	0	0	0.00100536	0.0015193	0	0.000940513	0	0	0.000647249	0	0.00737012	0.000298641	0	0	0.000814332	0.00151458	0.00355872	0.00284431	0	0.0003438	0.000571184	0.000411777	0.000907167	0.00100301	0
7	0.2.61.6.8.1.1.1	s__	0	0.000911806	0.00031954	0	0	0.00154083	0.00111359	0	0	0.00100536	0.0015193	0	0.000940513	0	0	0.000647249	0	0.00737012	0.000298641	0	0	0.000814332	0.00151458	0.00355872	0.00284431	0	0.0003438	0.000571184	0.000411777	0.000907167	0.00100301	0
6	0.2.61.6.8.1.13	g__Erwinia	2	2.23756e-05	0	0	0	0	0	0	0	0	0	0	0	0	0	0	0	0.000179759	0	0	0	0	0	0	0	0	0.0001146	0	0	0	0	0
7	0.2.61.6.8.1.13.2	s__dispersa	0	1.11878e-05	0	0	0	0	0	0	0	0	0	0	0	0	0	0	0	0.000179759	0	0	0	0	0	0	0	0	0.0001146	0	0	0	0	0
7	0.2.61.6.8.1.13.6	unclassified	0	1.11878e-05	0	0	0	0	0	0	0	0	0	0	0	0	0	0	0	0	0	0	0	0	0	0	0	0	0	0	0	0	0	0
6	0.2.61.6.8.1.19	g__Proteus	1	1.11878e-05	0.00015977	0	0	0	0	0	0	0	0	0	0	0	0	0	0	0	0	0	0	0	0	0	0	0	0	0	0	0	0	0
7	0.2.61.6.8.1.19.1	s__	0	1.11878e-05	0.00015977	0	0	0	0	0	0	0	0	0	0	0	0	0	0	0	0	0	0	0	0	0	0	0	0	0	0	0	0	0
6	0.2.61.6.8.1.26	unclassified	1	0.000665675	0.00063908	0	0	0.000770416	0	0.000861326	0	0.000335121	0.00106351	0	0.000235128	0	0	0	0	0.00431422	0.000149321	0	0	0.00190011	0.000883504	0.00152517	0.00344311	0.000143308	0.0004584	0.000285592	0.000205888	0.00151194	0.000250752	0
7	0.2.61.6.8.1.26.1	unclassified	0	0.000665675	0.00063908	0	0	0.000770416	0	0.000861326	0	0.000335121	0.00106351	0	0.000235128	0	0	0	0	0.00431422	0.000149321	0	0	0.00190011	0.000883504	0.00152517	0.00344311	0.000143308	0.0004584	0.000285592	0.000205888	0.00151194	0.000250752	0
3	0.2.61.9	unclassified	1	1.67817e-05	0	0	0	0	0	0	0.000171468	0	0	0	0	0	0	0	0	0	0	0	0	0	0	0.000127097	0.000149701	0	0	0	0	0	0	0
4	0.2.61.9.1	unclassified	1	1.67817e-05	0	0	0	0	0	0	0.000171468	0	0	0	0	0	0	0	0	0	0	0	0	0	0	0.000127097	0.000149701	0	0	0	0	0	0	0
5	0.2.61.9.1.1	unclassified	1	1.67817e-05	0	0	0	0	0	0	0.000171468	0	0	0	0	0	0	0	0	0	0	0	0	0	0	0.000127097	0.000149701	0	0	0	0	0	0	0
6	0.2.61.9.1.1.1	unclassified	1	1.67817e-05	0	0	0	0	0	0	0.000171468	0	0	0	0	0	0	0	0	0	0	0	0	0	0	0.000127097	0.000149701	0	0	0	0	0	0	0
7	0.2.61.9.1.1.1.1	unclassified	0	1.67817e-05	0	0	0	0	0	0	0.000171468	0	0	0	0	0	0	0	0	0	0	0	0	0	0	0.000127097	0.000149701	0	0	0	0	0	0	0
2	0.2.69	p__TM6	1	5.5939e-06	0	0	0	0	0	0	0	0.00016756	0	0	0	0	0	0	0	0	0	0	0	0	0	0	0	0	0	0	0	0	0	0
3	0.2.69.5	unclassified	1	5.5939e-06	0	0	0	0	0	0	0	0.00016756	0	0	0	0	0	0	0	0	0	0	0	0	0	0	0	0	0	0	0	0	0	0
4	0.2.69.5.1	unclassified	1	5.5939e-06	0	0	0	0	0	0	0	0.00016756	0	0	0	0	0	0	0	0	0	0	0	0	0	0	0	0	0	0	0	0	0	0
5	0.2.69.5.1.1	unclassified	1	5.5939e-06	0	0	0	0	0	0	0	0.00016756	0	0	0	0	0	0	0	0	0	0	0	0	0	0	0	0	0	0	0	0	0	0
6	0.2.69.5.1.1.1	unclassified	1	5.5939e-06	0	0	0	0	0	0	0	0.00016756	0	0	0	0	0	0	0	0	0	0	0	0	0	0	0	0	0	0	0	0	0	0
7	0.2.69.5.1.1.1.1	unclassified	0	5.5939e-06	0	0	0	0	0	0	0	0.00016756	0	0	0	0	0	0	0	0	0	0	0	0	0	0	0	0	0	0	0	0	0	0
2	0.2.72	p__Tenericutes	2	0.00434087	0.00031954	0.0102577	0	0.00231125	0	0	0.000685871	0.000335121	0.00015193	0	0	0.00113636	0	0.00517799	0	0	0.0117963	0.0158238	0.000446628	0.00108578	0.00997097	0.00406711	0.00838323	0.00243623	0.001146	0.000142796	0.000617665	0.00725733	0.00376128	0.00131752
3	0.2.72.3	c__Mollicutes	4	0.00433528	0.00031954	0.0102577	0	0.00231125	0	0	0.000685871	0.000335121	0	0	0	0.00113636	0	0.00517799	0	0	0.0117963	0.0158238	0.000446628	0.00108578	0.00997097	0.00406711	0.00838323	0.00243623	0.001146	0.000142796	0.000617665	0.00725733	0.00376128	0.00131752
4	0.2.72.3.2	o__Acholeplasmatales	2	0.000123066	0	0	0	0	0	0	0	0	0	0	0	0	0	0	0	0	0.000447962	0.000978793	0	0	0.000757289	0	0.000149701	0	0	0	0	0	0	0
5	0.2.72.3.2.2	f__Acholeplasmataceae	2	0.000117472	0	0	0	0	0	0	0	0	0	0	0	0	0	0	0	0	0.000447962	0.000897227	0	0	0.000757289	0	0.000149701	0	0	0	0	0	0	0
6	0.2.72.3.2.2.2	g__Acholeplasma	1	5.5939e-06	0	0	0	0	0	0	0	0	0	0	0	0	0	0	0	0	0	8.15661e-05	0	0	0	0	0	0	0	0	0	0	0	0
7	0.2.72.3.2.2.2.2	s__laidlawii	0	5.5939e-06	0	0	0	0	0	0	0	0	0	0	0	0	0	0	0	0	0	8.15661e-05	0	0	0	0	0	0	0	0	0	0	0	0
6	0.2.72.3.2.2.4	unclassified	1	0.000111878	0	0	0	0	0	0	0	0	0	0	0	0	0	0	0	0	0.000447962	0.000815661	0	0	0.000757289	0	0.000149701	0	0	0	0	0	0	0
7	0.2.72.3.2.2.4.1	unclassified	0	0.000111878	0	0	0	0	0	0	0	0	0	0	0	0	0	0	0	0	0.000447962	0.000815661	0	0	0.000757289	0	0.000149701	0	0	0	0	0	0	0
5	0.2.72.3.2.3	unclassified	1	5.5939e-06	0	0	0	0	0	0	0	0	0	0	0	0	0	0	0	0	0	8.15661e-05	0	0	0	0	0	0	0	0	0	0	0	0
6	0.2.72.3.2.3.1	unclassified	1	5.5939e-06	0	0	0	0	0	0	0	0	0	0	0	0	0	0	0	0	0	8.15661e-05	0	0	0	0	0	0	0	0	0	0	0	0
7	0.2.72.3.2.3.1.1	unclassified	0	5.5939e-06	0	0	0	0	0	0	0	0	0	0	0	0	0	0	0	0	0	8.15661e-05	0	0	0	0	0	0	0	0	0	0	0	0
4	0.2.72.3.3	o__Anaeroplasmatales	1	0.00194668	0	0	0	0	0	0	0	0	0	0	0	0	0	0	0	0	0.0100045	0.0124796	0	0.000271444	0.00706803	0.00254194	0.000898204	0.00200631	0	0.000142796	0	0	0.00275827	0.00131752
5	0.2.72.3.3.1	f__Anaeroplasmataceae	2	0.00194668	0	0	0	0	0	0	0	0	0	0	0	0	0	0	0	0	0.0100045	0.0124796	0	0.000271444	0.00706803	0.00254194	0.000898204	0.00200631	0	0.000142796	0	0	0.00275827	0.00131752
6	0.2.72.3.3.1.2	g__Anaeroplasma	1	0.00190752	0	0	0	0	0	0	0	0	0	0	0	0	0	0	0	0	0.0100045	0.0121533	0	0.000271444	0.00706803	0.00254194	0.000748503	0.00171969	0	0.000142796	0	0	0.00275827	0.00131752
7	0.2.72.3.3.1.2.1	s__	0	0.00190752	0	0	0	0	0	0	0	0	0	0	0	0	0	0	0	0	0.0100045	0.0121533	0	0.000271444	0.00706803	0.00254194	0.000748503	0.00171969	0	0.000142796	0	0	0.00275827	0.00131752
6	0.2.72.3.3.1.4	unclassified	1	3.91573e-05	0	0	0	0	0	0	0	0	0	0	0	0	0	0	0	0	0	0.000326264	0	0	0	0	0.000149701	0.000286615	0	0	0	0	0	0
7	0.2.72.3.3.1.4.1	unclassified	0	3.91573e-05	0	0	0	0	0	0	0	0	0	0	0	0	0	0	0	0	0	0.000326264	0	0	0	0	0.000149701	0.000286615	0	0	0	0	0	0
4	0.2.72.3.6	o__RF39	1	0.00199702	0.00031954	0.0102577	0	0.00231125	0	0	0.000685871	0.000335121	0	0	0	0.00113636	0	0.00517799	0	0	0.000447962	0	0.000446628	0.000814332	0.00138836	0.00114387	0.00718563	0.000286615	0.001146	0	0.000617665	0.00725733	0.00100301	0
5	0.2.72.3.6.1	f__	1	0.00199702	0.00031954	0.0102577	0	0.00231125	0	0	0.000685871	0.000335121	0	0	0	0.00113636	0	0.00517799	0	0	0.000447962	0	0.000446628	0.000814332	0.00138836	0.00114387	0.00718563	0.000286615	0.001146	0	0.000617665	0.00725733	0.00100301	0
6	0.2.72.3.6.1.1	g__	1	0.00199702	0.00031954	0.0102577	0	0.00231125	0	0	0.000685871	0.000335121	0	0	0	0.00113636	0	0.00517799	0	0	0.000447962	0	0.000446628	0.000814332	0.00138836	0.00114387	0.00718563	0.000286615	0.001146	0	0.000617665	0.00725733	0.00100301	0
7	0.2.72.3.6.1.1.1	s__	0	0.00199702	0.00031954	0.0102577	0	0.00231125	0	0	0.000685871	0.000335121	0	0	0	0.00113636	0	0.00517799	0	0	0.000447962	0	0.000446628	0.000814332	0.00138836	0.00114387	0.00718563	0.000286615	0.001146	0	0.000617665	0.00725733	0.00100301	0
4	0.2.72.3.8	unclassified	1	0.000268507	0	0	0	0	0	0	0	0	0	0	0	0	0	0	0	0	0.000895924	0.00236542	0	0	0.000757289	0.000381291	0.000149701	0.000143308	0	0	0	0	0	0
5	0.2.72.3.8.1	unclassified	1	0.000268507	0	0	0	0	0	0	0	0	0	0	0	0	0	0	0	0	0.000895924	0.00236542	0	0	0.000757289	0.000381291	0.000149701	0.000143308	0	0	0	0	0	0
6	0.2.72.3.8.1.1	unclassified	1	0.000268507	0	0	0	0	0	0	0	0	0	0	0	0	0	0	0	0	0.000895924	0.00236542	0	0	0.000757289	0.000381291	0.000149701	0.000143308	0	0	0	0	0	0
7	0.2.72.3.8.1.1.1	unclassified	0	0.000268507	0	0	0	0	0	0	0	0	0	0	0	0	0	0	0	0	0.000895924	0.00236542	0	0	0.000757289	0.000381291	0.000149701	0.000143308	0	0	0	0	0	0
3	0.2.72.5	unclassified	1	5.5939e-06	0	0	0	0	0	0	0	0	0.00015193	0	0	0	0	0	0	0	0	0	0	0	0	0	0	0	0	0	0	0	0	0
4	0.2.72.5.1	unclassified	1	5.5939e-06	0	0	0	0	0	0	0	0	0.00015193	0	0	0	0	0	0	0	0	0	0	0	0	0	0	0	0	0	0	0	0	0
5	0.2.72.5.1.1	unclassified	1	5.5939e-06	0	0	0	0	0	0	0	0	0.00015193	0	0	0	0	0	0	0	0	0	0	0	0	0	0	0	0	0	0	0	0	0
6	0.2.72.5.1.1.1	unclassified	1	5.5939e-06	0	0	0	0	0	0	0	0	0.00015193	0	0	0	0	0	0	0	0	0	0	0	0	0	0	0	0	0	0	0	0	0
7	0.2.72.5.1.1.1.1	unclassified	0	5.5939e-06	0	0	0	0	0	0	0	0	0.00015193	0	0	0	0	0	0	0	0	0	0	0	0	0	0	0	0	0	0	0	0	0
2	0.2.86	unclassified	1	0.0235615	0.0378655	0.0260195	0.0196942	0.0138675	0.0155902	0.0180879	0.0270919	0.0247989	0.0268915	0.0314119	0.0136374	0.0165909	0.0136325	0.02589	0.0385093	0.0208521	0.0182171	0.0261011	0.0110168	0.0238871	0.0145147	0.0470259	0.0191617	0.0131843	0.008595	0.0239897	0.0280008	0.0181433	0.0115346	0.00527009
3	0.2.86.1	unclassified	1	0.0235615	0.0378655	0.0260195	0.0196942	0.0138675	0.0155902	0.0180879	0.0270919	0.0247989	0.0268915	0.0314119	0.0136374	0.0165909	0.0136325	0.02589	0.0385093	0.0208521	0.0182171	0.0261011	0.0110168	0.0238871	0.0145147	0.0470259	0.0191617	0.0131843	0.008595	0.0239897	0.0280008	0.0181433	0.0115346	0.00527009
4	0.2.86.1.1	unclassified	1	0.0235615	0.0378655	0.0260195	0.0196942	0.0138675	0.0155902	0.0180879	0.0270919	0.0247989	0.0268915	0.0314119	0.0136374	0.0165909	0.0136325	0.02589	0.0385093	0.0208521	0.0182171	0.0261011	0.0110168	0.0238871	0.0145147	0.0470259	0.0191617	0.0131843	0.008595	0.0239897	0.0280008	0.0181433	0.0115346	0.00527009
5	0.2.86.1.1.1	unclassified	1	0.0235615	0.0378655	0.0260195	0.0196942	0.0138675	0.0155902	0.0180879	0.0270919	0.0247989	0.0268915	0.0314119	0.0136374	0.0165909	0.0136325	0.02589	0.0385093	0.0208521	0.0182171	0.0261011	0.0110168	0.0238871	0.0145147	0.0470259	0.0191617	0.0131843	0.008595	0.0239897	0.0280008	0.0181433	0.0115346	0.00527009
6	0.2.86.1.1.1.1	unclassified	1	0.0235615	0.0378655	0.0260195	0.0196942	0.0138675	0.0155902	0.0180879	0.0270919	0.0247989	0.0268915	0.0314119	0.0136374	0.0165909	0.0136325	0.02589	0.0385093	0.0208521	0.0182171	0.0261011	0.0110168	0.0238871	0.0145147	0.0470259	0.0191617	0.0131843	0.008595	0.0239897	0.0280008	0.0181433	0.0115346	0.00527009
7	0.2.86.1.1.1.1.1	unclassified	0	0.0235615	0.0378655	0.0260195	0.0196942	0.0138675	0.0155902	0.0180879	0.0270919	0.0247989	0.0268915	0.0314119	0.0136374	0.0165909	0.0136325	0.02589	0.0385093	0.0208521	0.0182171	0.0261011	0.0110168	0.0238871	0.0145147	0.0470259	0.0191617	0.0131843	0.008595	0.0239897	0.0280008	0.0181433	0.0115346	0.00527009
2	0.4.1	unclassified	1	1.11878e-05	0	0.000250188	0	0	0	0	0	0	0.00015193	0	0	0	0	0	0	0	0	0	0	0	0	0	0	0	0	0	0	0	0	0
3	0.4.1.1	unclassified	1	1.11878e-05	0	0.000250188	0	0	0	0	0	0	0.00015193	0	0	0	0	0	0	0	0	0	0	0	0	0	0	0	0	0	0	0	0	0
4	0.4.1.1.1	unclassified	1	1.11878e-05	0	0.000250188	0	0	0	0	0	0	0.00015193	0	0	0	0	0	0	0	0	0	0	0	0	0	0	0	0	0	0	0	0	0
5	0.4.1.1.1.1	unclassified	1	1.11878e-05	0	0.000250188	0	0	0	0	0	0	0.00015193	0	0	0	0	0	0	0	0	0	0	0	0	0	0	0	0	0	0	0	0	0
6	0.4.1.1.1.1.1	unclassified	1	1.11878e-05	0	0.000250188	0	0	0	0	0	0	0.00015193	0	0	0	0	0	0	0	0	0	0	0	0	0	0	0	0	0	0	0	0	0
7	0.4.1.1.1.1.1.1	unclassified	0	1.11878e-05	0	0.000250188	0	0	0	0	0	0	0.00015193	0	0	0	0	0	0	0	0	0	0	0	0	0	0	0	0	0	0	0	0	0
